# Supplementary material for: Secretory MPP3 reinforce myeloid differentiation trajectory and amplify myeloid cell production
Source: J Exp Med. 2023 Apr 26;220(8):e20230088. doi: 10.1084/jem.20230088 (PMC10140385; doi:10.1084/jem.20230088)
Supplement: Table S1 — shows the representative HSPC secretome. [file JEM_20230088_TableS1.xlsx]

## Sheet: title
Table S1. Representative HSPC secretome
(A and B) List of cytokines uniquely or commonly secreted by HSCs, MPP3, MPP4 and GMPs without (A) or with (B) stimulation. (C) Representative clusters showing decreased (down), increased (up), or constitutively high (high) secretion upon stimulation in HSC, MPP4, and GMP supernatants. The number of cytokines listed in the different groups corresponds to the Venn diagrams shown in Fig. S1 E. The …

## Sheet: A. Unstimulated
Group Name	Number of Cytokines	Cytokine Name
HSC only	7	OPG
		IL-10
		MCSF
		Decorin
		IL-1ra
		IL-17F
		TPO
MPP3 only	8	G-CSF
		IL-1b
		IL-2
		IL-15
		MIP-3a
		SDF-1a
		TCK-1
		Tryptase E
MPP4 only	2	Leptin
		MBL-2
GMP only	15	CXCL16
		IL-20
		Resistin
		KC
		HAI-1
		E-Cadherin
		IL-17B
		Eotaxin-2
		DAN
		Chordin
		BTC
		Testican 3
		VEGF-B
		TIM-1
		IL-22
HSC and MPP3	3	IL-5
		Dkk-1
		Meteorin
HSC and MPP4	1	IL-6
HSC and GMP	5	CCL6
		Clusterin
		MCP-1
		CD27
		PlGF-2
MPP3 and MPP4	2	TremL1
		Pentraxin 3
MPP3 and GMP	5	IGFBP-3
		P-Cadherin
		ADAMTS1
		IL-1a
		Chemerin
MPP4 and GMP	2	VEGF
		MMP-3
HSC, MPP3 and MPP4	5	PF4
		TCA-3
		Leptin R
		P-selectin
		Prolactin
HSC, MPP3 and GMP	6	IL-7
		BAFF R
		MIP-1b
		LOX-1
		GITR L
		Renin 1
HSC, MPP4, and GMP	5	IL-12p40
		MIP-1a
		TARC
		IL-17
		IFNg R1
MPP3, MPP4 and GMP	6	Fas L
		IL-4
		IL-21
		TNF RII
		Galectin-3
		MadCAM-1
HSC, MPP3, MPP4 and GMP	57	EGF
		IGFBP-2
		IGFBP-5
		IGF-1
		IL-12p70
		IL-17E
		IL-28
		MDC
		OPN
		SCF
		BLC
		CD30L
		GM-CSF
		ICAM-1
		IFNg
		IL-3
		IL-13
		MIP-1g
		RANTES
		TNF RI
		Endoglin
		Flt-3L
		IL-1 R4
		JAM-A
		L-Selectin
		Lymphotactin
		MFG-E8
		Neprilysin
		TACI
		TREM-1
		TWEAK R
		VEGF R3
		Cystatin C
		H60
		IL-33
		Nope
		Fcg RIIB
		Galectin-1
		Gas 6
		MIP-3b
		VEGF R1
		Endocan
		HGF
		IL-2 Ra
		IL-23
		MIP-2
		CD40L
		Kremen-1
		sFRP-3
		Marapsin
		ALK-1
		HGF R
		IL-9
		TROY
		TSLP
		RAGE
		CTLA4

## Sheet: B. Stimulated
Group Name	Number of Cytokines	Cytokine Name
HSC only	3	PDGF-AA
		TECK
		TremL1
MPP3 only	7	MIG
		IL-2
		BAFF R
		Chemerin
		Renin 1
		HAI-1
		BTC
MPP4 only	3	ANGPTL3
		TWEAK
		MMP-3
GMP only	23	IL-20
		CD48
		ALK-1
		AR
		Axl
		CD30
		CD40
		E-selectin
		I-TAC
		ACE
		CD27
		Dkk-1
		CD36
		Chordin
		Epiregulin
		VEGF R3
		Clusterin
		MBL-2
		CD6
		Lungkine
		Limitin
		IL-7 Ra
		Granzyme B
HSC and MPP3	2	IGFBP-3
		Fas L
HSC and MPP4	1	IL-22
HSC and GMP	5	MIP-3a
		TPO
		Fractalkine
		Fetuin A
		IGFBP-6
MPP3 and GMP	14	GITR
		IGFBP-5
		Resistin
		VEGF-D
		Galectin-3
		Lipocalin-2
		Leptin
		MCSF
		Progranulin
		IL-17F
		TIM-1
		IL-15
		Endoglin
		Fcg RIIB
MPP4 and GMP	3	IL-33
		Pro-MMP-9
		MadCAM-1
HSC, MPP3 and MPP4	2	NOV
		HGF R
HSC, MPP3 and GMP	10	IGF-1
		G-CSF
		IL-3
		IL-5
		MCP-5
		IL-1ra
		Pentraxin 3
		P-Cadherin
		Testican 3
		Tryptase E
HSC, MPP4 and GMP	1	Endocan
MPP3, MPP4 and GMP	8	VCAM-1
		IFNg
		TNFa
		Galectin-1
		Leptin R
		L-Selectin
		VEGF R1
		IL-17B
HSC, MPP3, MPP4 and GMP	70	CXCL16
		EGF
		IGFBP-2
		IL-12p70
		MDC
		MIP-2
		OPN
		OPG
		Prolactin
		SCF
		BLC
		CD30L
		GM-CSF
		ICAM-1
		IL-1a
		IL-1b
		IL-6
		IL-7
		IL-10
		IL-17
		KC
		MCP-1
		MIP-1a
		MIP-1g
		PF4
		RANTES
		TARC
		TCA-3
		TNF RI
		TNF RII
		CD40L
		Flt-3L
		Gas 6
		IL-1 R4
		JAM-A
		MFG-E8
		TREM-1
		TWEAK R
		Cystatin C
		Kremen-1
		Nope
		IFNg R1
		MIP-1b
		sFRP-3
		IL-17E
		IL-2 Ra
		IL-23
		IL-28
		P-selectin
		SDF-1a
		VEGF
		IL-12p40
		HGF
		IL-4
		IL-21
		LIX
		IL-9
		Lymphotactin
		MIP-3b
		TROY
		TSLP
		PlGF-2
		Marapsin
		GITR L
		IL-13
		Neprilysin
		TACI
		H60
		RAGE
		LOX-1

## Sheet: C. Differentially secreted
Population name	Cluster	Cytokine Name
HSC	C1 (down)	Fcg RIIB
		Endoglin
		VEGF R3
		IL-1 R4
		IL-12p70
		JAM-A
	C2 (high)	Nope
		OPN
		TWEAK R
	C3 (up)	MIP-2
		NOV
		MIP-1g
		RANTES
		ICAM-1
		IL-6
		MIP-1a
		OPG
		MIP-1b
MPP4	C4 (down)	IL-23
		TWEAK R
		Nope
		OPN
		MIP-1g
		HGF
		Lymphotactin
		sFRP-3
	C5 (up)	MIP-1a
		GM-CSF
		TCA-3
		OPG
		CXCL16
		IL-1a
		MDC
		MIP-2
		RANTES
		ICAM-1
		IL-6
		MIP-1b
GMP	C6 (down)	Galactin-3
		TWEAK R
		Nope
		MIP-1g
		Galectin-1
		HGF
		Lymphotactin
		sFRP-3
	C7 (down)	BLC
		L-Selectin
		IGF-1
		CD40L
		VEGF
		FcgR IIB
		Endoglin
		VEGF R1
		ALK-1
		P-Cadherin
		TNF RI
		IL-12p70
		Gas 6
	C8 (up)	Prolactin
		GITR
		VCAM 1
		IL-1a
		MDC
		Pentraxin 3
		GM-CSF
		MIP-1b
		MCP-1
		IL-1ra
		TNFa
		Progranulin
	C9 (up)	IL-6
		MIP-1a
		Lipocalin 2
		G-CSF
		KC
		MIP-2
		OPN
		TNF RII
