# Supplementary material for: Secretory MPP3 reinforce myeloid differentiation trajectory and amplify myeloid cell production
Source: J Exp Med. 2023 Apr 26;220(8):e20230088. doi: 10.1084/jem.20230088 (PMC10140385; doi:10.1084/jem.20230088)
Supplement: Table S2 — lists HSC and GMP signature genes. [file JEM_20230088_TableS2.xlsx]

## Sheet: title
Table S2. List of HSC and GMP signature genes
Conserved signature genes obtained from scRNA-seq analyses are shown for HSC and GMP in separate tabs.

## Sheet: HSC
Cell Type	Signature gene
HSC	Ifitm1
HSC	Rgs1
HSC	Ltb
HSC	Nkx2-3
HSC	Ly6a
HSC	Ctla2a
HSC	Pim1
HSC	Ifitm3
HSC	Gcnt2
HSC	Hlf
HSC	Procr
HSC	Meis1
HSC	Gimap5
HSC	Gm19590
HSC	Ifi203
HSC	Adgrl4
HSC	Angpt1
HSC	Esam
HSC	Myct1
HSC	Mpl
HSC	Pdzk1ip1
HSC	Gimap1
HSC	Zbtb20
HSC	Gimap6
HSC	Cdkn1c
HSC	Msi2
HSC	Myl10
HSC	Adgrg1
HSC	Tsc22d3
HSC	Mecom
HSC	Kit
HSC	Hacd4
HSC	Rbp1
HSC	Wfdc17
HSC	Rbpms
HSC	Vldlr
HSC	Tsc22d1
HSC	Tespa1
HSC	Ikzf2
HSC	Sox4
HSC	Cd34
HSC	Lsp1
HSC	Cd27
HSC	Gm5111

## Sheet: GMP
Cell Type	Signature gene
GMP	Slpi
GMP	Elane
GMP	Prtn3
GMP	Ly6c2
GMP	Dmkn
GMP	Ms4a3
GMP	Mpo
GMP	Ctsg
GMP	Rgcc
GMP	Cebpe
GMP	Hp
GMP	Nkg7
GMP	Pglyrp1
GMP	Clec12a
GMP	Plac8
GMP	Anxa3
GMP	Alas1
GMP	Prss57
GMP	Igsf6
GMP	Trem3
GMP	Gsr
GMP	Cldn15
GMP	Fcgr3
GMP	Ltb4r1
GMP	Hdc
GMP	Msrb1
GMP	Fkbp11
GMP	1700020L24Rik
GMP	Cst7
GMP	Atp8b4
GMP	Ap3s1
GMP	Gstm1
GMP	Calr
GMP	Serpine2
GMP	Chst13
GMP	Manf
GMP	Hspa5
GMP	Lta4h
GMP	Selenom
GMP	Tmed3
GMP	Hsp90b1
GMP	Pdia6
GMP	Gpi1
GMP	Etfb
GMP	Pgam1
GMP	Sdf2l1
GMP	P4hb
GMP	Ssr2
GMP	Sec61b
GMP	Ssr4
GMP	S100a8
GMP	Wfdc21
GMP	Fcnb
GMP	Clec4a2
GMP	G0s2
GMP	Mgst2
GMP	Ptgr1
GMP	Dstn
GMP	Mrgpra2b
GMP	Hsd11b1
GMP	C3
GMP	Nucb2
GMP	Mgl2
GMP	Srgn
GMP	Gda
GMP	Mcemp1
GMP	Rflnb
GMP	Ncam1
GMP	Gfi1
GMP	Gca
GMP	Prom1
GMP	Pde4d
GMP	Lrg1
GMP	Sgms2
GMP	B4galt6
GMP	Mogat2
GMP	Far2
GMP	Chd7
GMP	Mgam
