# Supplementary material for: Secretory MPP3 reinforce myeloid differentiation trajectory and amplify myeloid cell production
Source: J Exp Med. 2023 Apr 26;220(8):e20230088. doi: 10.1084/jem.20230088 (PMC10140385; doi:10.1084/jem.20230088)
Supplement: Table S3 — provides analyses of MPP3 scRNA-seq clusters. [file JEM_20230088_TableS3.xlsx]

## Sheet: title
Table S3. Analyses of MPP3 scRNA-seq clusters
GO analyses of MPP3 scRNA-seq clusters with list of cluster-defining genes, and cell count per cluster in separated un-stimulated (US) and stimulated (ST) MPP3. GO term and cluster-defining genes are shown for each cluster (c0 to c12) in separated tabs; count, number of genes contributing to the GO term; %, percentage of cluster-defining genes contributing to the GO term. scRNA-seq results are fr…

## Sheet: c0
Category	Term	Count	%	P-Value	Benjamini
GOTERM_BP_DIRECT	response to lipopolysaccharide	16	10.9	1.9e-11	2.3e-08
GOTERM_BP_DIRECT	cell division	14	9.5	4.3e-06	0.0027
GOTERM_BP_DIRECT	cell cycle	17	11.6	1.3e-05	0.0053
GOTERM_BP_DIRECT	negative regulation of cell proliferation	13	8.8	2.9e-05	0.0091
GOTERM_BP_DIRECT	mitotic nuclear division	11	7.5	4.2e-05	0.01
GOTERM_BP_DIRECT	defense response to bacterium	9	6.1	9e-05	0.019
GOTERM_BP_DIRECT	neutrophil chemotaxis	6	4.1	0.00016	0.026
GOTERM_BP_DIRECT	positive regulation of immune response	4	2.7	0.00017	0.026
GOTERM_BP_DIRECT	positive regulation of gene expression	12	8.2	0.00019	0.026
GOTERM_BP_DIRECT	chromosome condensation	4	2.7	0.00021	0.026
GOTERM_BP_DIRECT	inflammatory response	11	7.5	0.00025	0.028
GOTERM_BP_DIRECT	positive regulation of angiogenesis	7	4.8	0.00028	0.03
GOTERM_BP_DIRECT	positive regulation of transcription from RNA polymerase II promoter	19	12.9	0.0004	0.038
GOTERM_BP_DIRECT	mitotic cell cycle phase transition	3	2	0.00054	0.048
GOTERM_BP_DIRECT	phagocytosis	5	3.4	0.00059	0.05
GOTERM_BP_DIRECT	positive regulation of vascular endothelial growth factor production	4	2.7	0.00072	0.056
GOTERM_BP_DIRECT	innate immune response	11	7.5	0.0008	0.057
GOTERM_BP_DIRECT	negative regulation of gene expression	9	6.1	0.00081	0.057
GOTERM_BP_DIRECT	response to wounding	5	3.4	0.0009	0.059
GOTERM_BP_DIRECT	immune response	9	6.1	0.00096	0.06
GOTERM_BP_DIRECT	positive regulation of neutrophil chemotaxis	4	2.7	0.0011	0.068
GOTERM_BP_DIRECT	positive regulation of mitotic nuclear division	4	2.7	0.0013	0.072
GOTERM_BP_DIRECT	negative regulation of viral genome replication	4	2.7	0.0017	0.085
GOTERM_BP_DIRECT	regulation of immune response	4	2.7	0.0017	0.085
GOTERM_BP_DIRECT	negative regulation of sequence-specific DNA binding transcription factor activity	5	3.4	0.0017	0.085
GOTERM_BP_DIRECT	activation of protein kinase activity	4	2.7	0.0018	0.085
GOTERM_BP_DIRECT	chemotaxis	6	4.1	0.0019	0.085
GOTERM_BP_DIRECT	response to interferon-beta	3	2	0.0019	0.085
GOTERM_BP_DIRECT	immune system process	10	6.8	0.0022	0.096
GOTERM_BP_DIRECT	positive regulation of smooth muscle cell proliferation	5	3.4	0.003	0.12
GOTERM_BP_DIRECT	response to interferon-alpha	3	2	0.0034	0.14
GOTERM_BP_DIRECT	positive regulation of apoptotic process	9	6.1	0.0035	0.14
GOTERM_BP_DIRECT	mitotic chromosome condensation	3	2	0.004	0.15
GOTERM_BP_DIRECT	negative regulation of neural precursor cell proliferation	3	2	0.0047	0.17
GOTERM_BP_DIRECT	positive regulation of phagocytosis	4	2.7	0.0054	0.19
GOTERM_BP_DIRECT	response to estradiol	5	3.4	0.0068	0.23
GOTERM_BP_DIRECT	defense response to fungus	3	2	0.0069	0.23
GOTERM_BP_DIRECT	mRNA transcription from RNA polymerase II promoter	3	2	0.0069	0.23
GOTERM_BP_DIRECT	positive regulation of cell proliferation	11	7.5	0.0071	0.23
GOTERM_BP_DIRECT	positive regulation of interleukin-6 secretion	3	2	0.0077	0.24
GOTERM_BP_DIRECT	positive regulation of DNA biosynthetic process	3	2	0.0077	0.24
GOTERM_BP_DIRECT	angiogenesis	7	4.8	0.0088	0.26
GOTERM_BP_DIRECT	negative regulation of growth of symbiont in host	3	2	0.0095	0.27
GOTERM_BP_DIRECT	negative regulation of apoptotic process	11	7.5	0.0095	0.27
GOTERM_BP_DIRECT	positive regulation of tumor necrosis factor production	4	2.7	0.0096	0.27
GOTERM_BP_DIRECT	positive regulation of erythrocyte differentiation	3	2	0.01	0.27
GOTERM_BP_DIRECT	negative regulation of protein binding	4	2.7	0.01	0.27
GOTERM_BP_DIRECT	positive regulation of transcription, DNA-templated	11	7.5	0.011	0.27
GOTERM_BP_DIRECT	regulation of blood pressure	4	2.7	0.011	0.27
GOTERM_BP_DIRECT	leukocyte chemotaxis	3	2	0.011	0.27
GOTERM_BP_DIRECT	positive regulation of innate immune response	3	2	0.011	0.27
GOTERM_BP_DIRECT	immunoglobulin mediated immune response	3	2	0.011	0.27
GOTERM_BP_DIRECT	vasodilation	3	2	0.011	0.27
GOTERM_BP_DIRECT	epithelial cell differentiation	4	2.7	0.014	0.31
GOTERM_BP_DIRECT	negative regulation of T cell activation via T cell receptor contact with antigen bound to MHC molecule on antigen presenting cell	2	1.4	0.015	0.32
GOTERM_BP_DIRECT	ventral spinal cord interneuron differentiation	2	1.4	0.015	0.32
GOTERM_BP_DIRECT	negative regulation of immunological synapse formation	2	1.4	0.015	0.32
GOTERM_BP_DIRECT	rhythmic process	5	3.4	0.015	0.32
GOTERM_BP_DIRECT	response to interferon-gamma	3	2	0.016	0.32
GOTERM_BP_DIRECT	gluconeogenesis	3	2	0.016	0.32
GOTERM_BP_DIRECT	positive regulation of collagen biosynthetic process	3	2	0.016	0.32
GOTERM_BP_DIRECT	protein homotrimerization	3	2	0.016	0.32
GOTERM_BP_DIRECT	positive regulation of cyclin-dependent protein serine/threonine kinase activity	3	2	0.017	0.33
GOTERM_BP_DIRECT	negative regulation of interferon-gamma production	3	2	0.017	0.33
GOTERM_BP_DIRECT	response to oxidative stress	5	3.4	0.017	0.33
GOTERM_BP_DIRECT	negative regulation of DNA binding	3	2	0.019	0.37
GOTERM_BP_DIRECT	cellular response to lipopolysaccharide	6	4.1	0.02	0.37
GOTERM_BP_DIRECT	cell chemotaxis	4	2.7	0.02	0.37
GOTERM_BP_DIRECT	kinetochore organization	2	1.4	0.022	0.4
GOTERM_BP_DIRECT	rRNA export from nucleus	2	1.4	0.022	0.4
GOTERM_BP_DIRECT	cell proliferation	6	4.1	0.024	0.42
GOTERM_BP_DIRECT	positive regulation of cytosolic calcium ion concentration	5	3.4	0.024	0.42
GOTERM_BP_DIRECT	hemopoiesis	4	2.7	0.026	0.44
GOTERM_BP_DIRECT	leukocyte migration	3	2	0.026	0.44
GOTERM_BP_DIRECT	chromosome segregation	4	2.7	0.028	0.47
GOTERM_BP_DIRECT	neutrophil activation involved in immune response	2	1.4	0.029	0.47
GOTERM_BP_DIRECT	regulation of activin receptor signaling pathway	2	1.4	0.029	0.47
GOTERM_BP_DIRECT	positive regulation of type III hypersensitivity	2	1.4	0.029	0.47
GOTERM_BP_DIRECT	release of sequestered calcium ion into cytosol	3	2	0.031	0.48
GOTERM_BP_DIRECT	regulation of mitotic cell cycle	3	2	0.031	0.48
GOTERM_BP_DIRECT	negative regulation of neuron apoptotic process	5	3.4	0.031	0.48
GOTERM_BP_DIRECT	defense response to Gram-positive bacterium	4	2.7	0.032	0.49
GOTERM_BP_DIRECT	chromosome organization	3	2	0.032	0.49
GOTERM_BP_DIRECT	platelet activation	3	2	0.034	0.5
GOTERM_BP_DIRECT	microtubule cytoskeleton organization	4	2.7	0.035	0.5
GOTERM_BP_DIRECT	negative regulation of T cell proliferation	3	2	0.035	0.5
GOTERM_BP_DIRECT	monocyte chemotaxis	3	2	0.035	0.5
GOTERM_BP_DIRECT	paracrine signaling	2	1.4	0.037	0.5
GOTERM_BP_DIRECT	meiotic chromosome segregation	2	1.4	0.037	0.5
GOTERM_BP_DIRECT	antigen processing and presentation of exogenous peptide antigen via MHC class I	2	1.4	0.037	0.5
GOTERM_BP_DIRECT	meiotic chromosome condensation	2	1.4	0.037	0.5
GOTERM_BP_DIRECT	positive regulation of DNA replication	3	2	0.04	0.54
GOTERM_BP_DIRECT	response to drug	7	4.8	0.041	0.54
GOTERM_BP_DIRECT	positive regulation of stress fiber assembly	3	2	0.042	0.54
GOTERM_BP_DIRECT	positive regulation of glomerular mesangial cell proliferation	2	1.4	0.044	0.54
GOTERM_BP_DIRECT	positive regulation of transforming growth factor beta production	2	1.4	0.044	0.54
GOTERM_BP_DIRECT	negative regulation of RNA polymerase II regulatory region sequence-specific DNA binding	2	1.4	0.044	0.54
GOTERM_BP_DIRECT	positive regulation of DNA metabolic process	2	1.4	0.044	0.54
GOTERM_BP_DIRECT	positive regulation of cell division	3	2	0.044	0.54
GOTERM_BP_DIRECT	phagocytosis, engulfment	3	2	0.044	0.54
GOTERM_BP_DIRECT	positive regulation of vasoconstriction	3	2	0.044	0.54
GOTERM_BP_DIRECT	circadian rhythm	4	2.7	0.046	0.57
GOTERM_BP_DIRECT	positive regulation of cell death	3	2	0.049	0.58

## Sheet: c1
Category	Term	Count	%	P-Value	Benjamini
GOTERM_BP_DIRECT	ribosome biogenesis	11	7.2	2.5e-09	2.7e-06
GOTERM_BP_DIRECT	cell cycle	21	13.7	1.1e-07	6e-05
GOTERM_BP_DIRECT	cell division	16	10.5	3.7e-07	0.00013
GOTERM_BP_DIRECT	rRNA processing	10	6.5	8.4e-07	0.00022
GOTERM_BP_DIRECT	mitotic nuclear division	13	8.5	2.6e-06	0.00055
GOTERM_BP_DIRECT	defense response to bacterium	9	5.9	0.00016	0.028
GOTERM_BP_DIRECT	positive regulation of immune response	4	2.6	0.00022	0.033
GOTERM_BP_DIRECT	cell proliferation	9	5.9	0.00042	0.053
GOTERM_BP_DIRECT	maturation of LSU-rRNA	4	2.6	0.00045	0.053
GOTERM_BP_DIRECT	negative regulation of growth of symbiont in host	4	2.6	0.00053	0.056
GOTERM_BP_DIRECT	negative regulation of apoptotic process	14	9.2	0.00069	0.065
GOTERM_BP_DIRECT	immune system process	11	7.2	0.0011	0.097
GOTERM_BP_DIRECT	rRNA modification	3	2	0.0013	0.11
GOTERM_BP_DIRECT	innate immune response	11	7.2	0.0015	0.12
GOTERM_BP_DIRECT	nucleocytoplasmic transport	4	2.6	0.002	0.13
GOTERM_BP_DIRECT	regulation of cell cycle	6	3.9	0.0022	0.13
GOTERM_BP_DIRECT	protein refolding	3	2	0.0022	0.13
GOTERM_BP_DIRECT	apoptotic process	13	8.5	0.0023	0.13
GOTERM_BP_DIRECT	regulation of mitotic cell cycle	4	2.6	0.0033	0.18
GOTERM_BP_DIRECT	chromosome organization	4	2.6	0.0035	0.18
GOTERM_BP_DIRECT	protein folding	6	3.9	0.0038	0.19
GOTERM_BP_DIRECT	mitotic chromosome condensation	3	2	0.0048	0.22
GOTERM_BP_DIRECT	chaperone mediated protein folding requiring cofactor	3	2	0.0048	0.22
GOTERM_BP_DIRECT	response to lipopolysaccharide	7	4.6	0.0053	0.23
GOTERM_BP_DIRECT	chromosome segregation	5	3.3	0.0059	0.24
GOTERM_BP_DIRECT	positive regulation of phagocytosis	4	2.6	0.0068	0.27
GOTERM_BP_DIRECT	chromosome condensation	3	2	0.0072	0.28
GOTERM_BP_DIRECT	response to unfolded protein	4	2.6	0.0081	0.28
GOTERM_BP_DIRECT	defense response to fungus	3	2	0.0081	0.28
GOTERM_BP_DIRECT	mRNA transcription from RNA polymerase II promoter	3	2	0.0081	0.28
GOTERM_BP_DIRECT	phagocytosis	4	2.6	0.0085	0.29
GOTERM_BP_DIRECT	nucleosome assembly	5	3.3	0.01	0.33
GOTERM_BP_DIRECT	osteoblast differentiation	5	3.3	0.013	0.42
GOTERM_BP_DIRECT	G1/S transition of mitotic cell cycle	4	2.6	0.014	0.42
GOTERM_BP_DIRECT	positive regulation of interleukin-10 production	3	2	0.015	0.44
GOTERM_BP_DIRECT	positive regulation of G1/S transition of mitotic cell cycle	3	2	0.016	0.46
GOTERM_BP_DIRECT	neutrophil chemotaxis	4	2.6	0.018	0.52
GOTERM_BP_DIRECT	regulation of apoptotic process	6	3.9	0.023	0.6
GOTERM_BP_DIRECT	kinetochore organization	2	1.3	0.024	0.6
GOTERM_BP_DIRECT	snoRNA guided rRNA pseudouridine synthesis	2	1.3	0.024	0.6
GOTERM_BP_DIRECT	rRNA pseudouridine synthesis	2	1.3	0.024	0.6
GOTERM_BP_DIRECT	snRNA pseudouridine synthesis	2	1.3	0.024	0.6
GOTERM_BP_DIRECT	positive regulation of DNA binding	3	2	0.027	0.64
GOTERM_BP_DIRECT	regulation of immune response	3	2	0.027	0.64
GOTERM_BP_DIRECT	positive regulation of transcription from RNA polymerase II promoter	15	9.8	0.03	0.64
GOTERM_BP_DIRECT	maintenance of protein location	2	1.3	0.032	0.64
GOTERM_BP_DIRECT	snoRNA localization	2	1.3	0.032	0.64
GOTERM_BP_DIRECT	positive regulation of cellular respiration	2	1.3	0.032	0.64
GOTERM_BP_DIRECT	neutrophil activation involved in immune response	2	1.3	0.032	0.64
GOTERM_BP_DIRECT	positive regulation of type III hypersensitivity	2	1.3	0.032	0.64
GOTERM_BP_DIRECT	negative regulation of mitotic cell cycle phase transition	2	1.3	0.032	0.64
GOTERM_BP_DIRECT	positive regulation of cell proliferation	10	6.5	0.032	0.64
GOTERM_BP_DIRECT	response to stress	3	2	0.032	0.64
GOTERM_BP_DIRECT	cellular response to epidermal growth factor stimulus	3	2	0.034	0.66
GOTERM_BP_DIRECT	cytokinesis	3	2	0.036	0.67
GOTERM_BP_DIRECT	regulation of cell proliferation	6	3.9	0.037	0.67
GOTERM_BP_DIRECT	positive regulation of catalytic activity	3	2	0.039	0.67
GOTERM_BP_DIRECT	defense response to Gram-positive bacterium	4	2.6	0.04	0.67
GOTERM_BP_DIRECT	antigen processing and presentation of exogenous peptide antigen via MHC class I	2	1.3	0.04	0.67
GOTERM_BP_DIRECT	meiotic chromosome segregation	2	1.3	0.04	0.67
GOTERM_BP_DIRECT	regulation of protein complex stability	2	1.3	0.04	0.67
GOTERM_BP_DIRECT	meiotic chromosome condensation	2	1.3	0.04	0.67
GOTERM_BP_DIRECT	positive regulation of cell cycle	3	2	0.041	0.68
GOTERM_BP_DIRECT	response to cold	3	2	0.041	0.68
GOTERM_BP_DIRECT	positive regulation of transcription, DNA-templated	10	6.5	0.044	0.71
GOTERM_BP_DIRECT	hematopoietic progenitor cell differentiation	4	2.6	0.045	0.71
GOTERM_BP_DIRECT	positive regulation of DNA metabolic process	2	1.3	0.047	0.73
GOTERM_BP_DIRECT	ribosomal small subunit export from nucleus	2	1.3	0.047	0.73

## Sheet: c2
Category	Term	Count	%	P-Value	Benjamini
GOTERM_BP_DIRECT	cell cycle	19	23.5	7.1e-11	4.4e-08
GOTERM_BP_DIRECT	cell division	15	18.5	5.3e-10	1.7e-07
GOTERM_BP_DIRECT	mitotic nuclear division	12	14.8	2.4e-08	5.1e-06
GOTERM_BP_DIRECT	chromosome condensation	4	4.9	4e-05	0.0062
GOTERM_BP_DIRECT	defense response to bacterium	7	8.6	0.00016	0.017
GOTERM_BP_DIRECT	mitotic cell cycle phase transition	3	3.7	0.00018	0.017
GOTERM_BP_DIRECT	response to lipopolysaccharide	7	8.6	0.00019	0.017
GOTERM_BP_DIRECT	neutrophil chemotaxis	5	6.2	0.00021	0.017
GOTERM_BP_DIRECT	chromosome segregation	5	6.2	0.00056	0.039
GOTERM_BP_DIRECT	mitotic chromosome condensation	3	3.7	0.0014	0.084
GOTERM_BP_DIRECT	positive regulation of immune response	3	3.7	0.0018	0.1
GOTERM_BP_DIRECT	rhythmic process	5	6.2	0.0022	0.11
GOTERM_BP_DIRECT	defense response to fungus	3	3.7	0.0023	0.11
GOTERM_BP_DIRECT	cell proliferation	6	7.4	0.0025	0.11
GOTERM_BP_DIRECT	negative regulation of transcription, DNA-templated	9	11.1	0.0032	0.12
GOTERM_BP_DIRECT	response to drug	7	8.6	0.0032	0.12
GOTERM_BP_DIRECT	negative regulation of growth of symbiont in host	3	3.7	0.0032	0.12
GOTERM_BP_DIRECT	defense response to Gram-positive bacterium	4	4.9	0.0073	0.25
GOTERM_BP_DIRECT	activation of protein kinase activity	3	3.7	0.0087	0.28
GOTERM_BP_DIRECT	positive regulation of transcription from RNA polymerase II promoter	11	13.6	0.0094	0.29
GOTERM_BP_DIRECT	cellular response to epidermal growth factor stimulus	3	3.7	0.01	0.3
GOTERM_BP_DIRECT	regulation of mitotic cell cycle	3	3.7	0.011	0.31
GOTERM_BP_DIRECT	chromosome organization	3	3.7	0.011	0.31
GOTERM_BP_DIRECT	kinetochore organization	2	2.5	0.013	0.33
GOTERM_BP_DIRECT	chemotaxis	4	4.9	0.014	0.35
GOTERM_BP_DIRECT	positive regulation of type III hypersensitivity	2	2.5	0.017	0.4
GOTERM_BP_DIRECT	phagocytosis	3	3.7	0.021	0.42
GOTERM_BP_DIRECT	free ubiquitin chain polymerization	2	2.5	0.021	0.42
GOTERM_BP_DIRECT	meiotic chromosome condensation	2	2.5	0.021	0.42
GOTERM_BP_DIRECT	antigen processing and presentation of exogenous peptide antigen via MHC class I	2	2.5	0.021	0.42
GOTERM_BP_DIRECT	meiotic chromosome segregation	2	2.5	0.021	0.42
GOTERM_BP_DIRECT	organ regeneration	3	3.7	0.024	0.46
GOTERM_BP_DIRECT	hepatocyte proliferation	2	2.5	0.025	0.48
GOTERM_BP_DIRECT	positive regulation of tumor necrosis factor production	3	3.7	0.026	0.48
GOTERM_BP_DIRECT	positive regulation of gene expression	6	7.4	0.028	0.49
GOTERM_BP_DIRECT	chromatin silencing	3	3.7	0.03	0.49
GOTERM_BP_DIRECT	positive regulation of inflammatory response	3	3.7	0.03	0.49
GOTERM_BP_DIRECT	negative regulation of apoptotic process	7	8.6	0.033	0.49
GOTERM_BP_DIRECT	maintenance of DNA methylation	2	2.5	0.034	0.49
GOTERM_BP_DIRECT	positive regulation of type I hypersensitivity	2	2.5	0.034	0.49
GOTERM_BP_DIRECT	DNA topological change	2	2.5	0.034	0.49
GOTERM_BP_DIRECT	response to yeast	2	2.5	0.034	0.49
GOTERM_BP_DIRECT	positive regulation of type IIa hypersensitivity	2	2.5	0.034	0.49
GOTERM_BP_DIRECT	cellular response to glucose stimulus	3	3.7	0.037	0.5
GOTERM_BP_DIRECT	attachment of spindle microtubules to kinetochore	2	2.5	0.038	0.5
GOTERM_BP_DIRECT	regulation of mitotic metaphase/anaphase transition	2	2.5	0.038	0.5
GOTERM_BP_DIRECT	positive regulation of exit from mitosis	2	2.5	0.038	0.5
GOTERM_BP_DIRECT	anaphase-promoting complex-dependent catabolic process	2	2.5	0.042	0.52
GOTERM_BP_DIRECT	protein localization to kinetochore	2	2.5	0.042	0.52
GOTERM_BP_DIRECT	DNA unwinding involved in DNA replication	2	2.5	0.042	0.52
GOTERM_BP_DIRECT	cell chemotaxis	3	3.7	0.044	0.53
GOTERM_BP_DIRECT	embryo development	3	3.7	0.045	0.53
GOTERM_BP_DIRECT	cellular response to interleukin-1	3	3.7	0.046	0.53
GOTERM_BP_DIRECT	positive regulation of transcription from RNA polymerase II promoter in response to endoplasmic reticulum stress	2	2.5	0.046	0.53
GOTERM_BP_DIRECT	metaphase plate congression	2	2.5	0.05	0.55
GOTERM_BP_DIRECT	exit from mitosis	2	2.5	0.05	0.55

## Sheet: c3
Category	Term	Count	%	P-Value	Benjamini
GOTERM_BP_DIRECT	translation	33	11.7	3.4e-15	5.6e-12
GOTERM_BP_DIRECT	negative regulation of apoptotic process	23	8.1	2.5e-05	0.013
GOTERM_BP_DIRECT	apoptotic mitochondrial changes	6	2.1	3.7e-05	0.013
GOTERM_BP_DIRECT	hydrogen peroxide catabolic process	5	1.8	3.7e-05	0.013
GOTERM_BP_DIRECT	cell redox homeostasis	8	2.8	4e-05	0.013
GOTERM_BP_DIRECT	glutathione metabolic process	7	2.5	6.9e-05	0.019
GOTERM_BP_DIRECT	rRNA processing	10	3.5	8.7e-05	0.02
GOTERM_BP_DIRECT	protein folding	10	3.5	9.8e-05	0.02
GOTERM_BP_DIRECT	RNA splicing	13	4.6	0.0002	0.033
GOTERM_BP_DIRECT	regulation of cell cycle	9	3.2	0.00022	0.033
GOTERM_BP_DIRECT	response to interferon-beta	4	1.4	0.00023	0.033
GOTERM_BP_DIRECT	response to toxic substance	8	2.8	0.00024	0.033
GOTERM_BP_DIRECT	neutrophil chemotaxis	7	2.5	0.00047	0.057
GOTERM_BP_DIRECT	negative regulation of neuron apoptotic process	10	3.5	0.00053	0.057
GOTERM_BP_DIRECT	cellular response to glucose stimulus	7	2.5	0.00055	0.057
GOTERM_BP_DIRECT	negative regulation by host of viral transcription	4	1.4	0.00059	0.057
GOTERM_BP_DIRECT	response to interferon-alpha	4	1.4	0.00059	0.057
GOTERM_BP_DIRECT	response to oxidative stress	9	3.2	0.00068	0.063
GOTERM_BP_DIRECT	mRNA processing	14	4.9	0.00082	0.072
GOTERM_BP_DIRECT	negative regulation of viral genome replication	5	1.8	0.0011	0.091
GOTERM_BP_DIRECT	positive regulation of immune response	4	1.4	0.0012	0.093
GOTERM_BP_DIRECT	response to drug	14	4.9	0.0013	0.096
GOTERM_BP_DIRECT	response to virus	7	2.5	0.0013	0.096
GOTERM_BP_DIRECT	cytoplasmic translation	5	1.8	0.0014	0.096
GOTERM_BP_DIRECT	innate immune response	15	5.3	0.002	0.13
GOTERM_BP_DIRECT	response to lipopolysaccharide	10	3.5	0.0023	0.14
GOTERM_BP_DIRECT	maturation of LSU-rRNA	4	1.4	0.0024	0.15
GOTERM_BP_DIRECT	response to cold	5	1.8	0.0025	0.15
GOTERM_BP_DIRECT	positive regulation of natural killer cell chemotaxis	3	1.1	0.003	0.17
GOTERM_BP_DIRECT	response to reactive oxygen species	4	1.4	0.0032	0.18
GOTERM_BP_DIRECT	positive regulation of apoptotic process	13	4.6	0.0035	0.19
GOTERM_BP_DIRECT	aging	9	3.2	0.0036	0.19
GOTERM_BP_DIRECT	establishment of protein localization to mitochondrion	3	1.1	0.0041	0.2
GOTERM_BP_DIRECT	cellular response to acid chemical	3	1.1	0.0041	0.2
GOTERM_BP_DIRECT	oxidation-reduction process	20	7.1	0.0043	0.2
GOTERM_BP_DIRECT	cellular response to tumor necrosis factor	7	2.5	0.0051	0.22
GOTERM_BP_DIRECT	response to activity	5	1.8	0.0053	0.22
GOTERM_BP_DIRECT	formation of translation preinitiation complex	4	1.4	0.0053	0.22
GOTERM_BP_DIRECT	positive regulation of binding	3	1.1	0.0054	0.22
GOTERM_BP_DIRECT	osteoblast differentiation	7	2.5	0.0059	0.22
GOTERM_BP_DIRECT	spliceosomal snRNP assembly	4	1.4	0.006	0.22
GOTERM_BP_DIRECT	ribosomal large subunit assembly	4	1.4	0.006	0.22
GOTERM_BP_DIRECT	release of cytochrome c from mitochondria	4	1.4	0.006	0.22
GOTERM_BP_DIRECT	response to interferon-gamma	4	1.4	0.006	0.22
GOTERM_BP_DIRECT	protein homotrimerization	4	1.4	0.006	0.22
GOTERM_BP_DIRECT	cell-cell adhesion	9	3.2	0.0062	0.22
GOTERM_BP_DIRECT	cellular response to interleukin-4	4	1.4	0.0067	0.24
GOTERM_BP_DIRECT	protein refolding	3	1.1	0.0069	0.24
GOTERM_BP_DIRECT	chemotaxis	7	2.5	0.0072	0.24
GOTERM_BP_DIRECT	eosinophil chemotaxis	3	1.1	0.0086	0.27
GOTERM_BP_DIRECT	cellular response to insulin stimulus	6	2.1	0.0088	0.27
GOTERM_BP_DIRECT	mRNA transport	6	2.1	0.0088	0.27
GOTERM_BP_DIRECT	positive regulation of calcium ion transport	4	1.4	0.009	0.27
GOTERM_BP_DIRECT	cellular response to fibroblast growth factor stimulus	4	1.4	0.009	0.27
GOTERM_BP_DIRECT	response to radiation	4	1.4	0.009	0.27
GOTERM_BP_DIRECT	response to wounding	5	1.8	0.0097	0.29
GOTERM_BP_DIRECT	positive regulation of tumor necrosis factor production	5	1.8	0.01	0.3
GOTERM_BP_DIRECT	negative regulation of erythrocyte differentiation	3	1.1	0.01	0.3
GOTERM_BP_DIRECT	regulation of translational initiation	4	1.4	0.012	0.33
GOTERM_BP_DIRECT	G1/S transition of mitotic cell cycle	5	1.8	0.012	0.33
GOTERM_BP_DIRECT	cellular response to thyroid hormone stimulus	3	1.1	0.012	0.33
GOTERM_BP_DIRECT	removal of superoxide radicals	3	1.1	0.012	0.33
GOTERM_BP_DIRECT	response to mechanical stimulus	5	1.8	0.013	0.34
GOTERM_BP_DIRECT	positive regulation of fibroblast proliferation	5	1.8	0.014	0.37
GOTERM_BP_DIRECT	chaperone mediated protein folding requiring cofactor	3	1.1	0.014	0.37
GOTERM_BP_DIRECT	cell proliferation	9	3.2	0.015	0.37
GOTERM_BP_DIRECT	nuclear-transcribed mRNA catabolic process	3	1.1	0.017	0.42
GOTERM_BP_DIRECT	regulation of actin cytoskeleton reorganization	3	1.1	0.019	0.47
GOTERM_BP_DIRECT	negative regulation of protein ubiquitination	4	1.4	0.021	0.51
GOTERM_BP_DIRECT	extrinsic apoptotic signaling pathway in absence of ligand	4	1.4	0.022	0.53
GOTERM_BP_DIRECT	mRNA splicing, via spliceosome	6	2.1	0.023	0.53
GOTERM_BP_DIRECT	cellular response to organic cyclic compound	5	1.8	0.023	0.53
GOTERM_BP_DIRECT	negative regulation of cell proliferation	12	4.2	0.024	0.54
GOTERM_BP_DIRECT	defense response to fungus	3	1.1	0.024	0.55
GOTERM_BP_DIRECT	response to hyperoxia	3	1.1	0.027	0.6
GOTERM_BP_DIRECT	cysteine metabolic process	2	0.7	0.029	0.61
GOTERM_BP_DIRECT	cellular response to thyroxine stimulus	2	0.7	0.029	0.61
GOTERM_BP_DIRECT	cellular response to leptomycin B	2	0.7	0.029	0.61
GOTERM_BP_DIRECT	response to cytokine	5	1.8	0.029	0.62
GOTERM_BP_DIRECT	hydrogen ion transmembrane transport	3	1.1	0.03	0.62
GOTERM_BP_DIRECT	positive regulation of lamellipodium assembly	3	1.1	0.03	0.62
GOTERM_BP_DIRECT	positive regulation of phagocytosis	4	1.4	0.032	0.64
GOTERM_BP_DIRECT	negative regulation of growth of symbiont in host	3	1.1	0.033	0.66
GOTERM_BP_DIRECT	ribosomal small subunit assembly	3	1.1	0.036	0.72
GOTERM_BP_DIRECT	positive regulation of interleukin-6 production	4	1.4	0.039	0.76
GOTERM_BP_DIRECT	vasodilation	3	1.1	0.039	0.76
GOTERM_BP_DIRECT	ribosome biogenesis	5	1.8	0.039	0.76
GOTERM_BP_DIRECT	mitophagy in response to mitochondrial depolarization	6	2.1	0.042	0.76
GOTERM_BP_DIRECT	Fc-gamma receptor signaling pathway	2	0.7	0.043	0.76
GOTERM_BP_DIRECT	positive regulation of cellular biosynthetic process	2	0.7	0.043	0.76
GOTERM_BP_DIRECT	apoptotic process involved in embryonic digit morphogenesis	2	0.7	0.043	0.76
GOTERM_BP_DIRECT	positive regulation of mitochondrial membrane permeability involved in apoptotic process	2	0.7	0.043	0.76
GOTERM_BP_DIRECT	intrinsic apoptotic signaling pathway in response to DNA damage	4	1.4	0.043	0.76
GOTERM_BP_DIRECT	ribosomal large subunit biogenesis	3	1.1	0.046	0.8
GOTERM_BP_DIRECT	cellular process	3	1.1	0.046	0.8
GOTERM_BP_DIRECT	positive regulation of calcium-mediated signaling	3	1.1	0.046	0.8
GOTERM_BP_DIRECT	positive regulation of translation	4	1.4	0.049	0.84
GOTERM_BP_DIRECT	positive regulation of osteoclast differentiation	3	1.1	0.05	0.84
GOTERM_BP_DIRECT	cellular amino acid biosynthetic process	3	1.1	0.05	0.84
GOTERM_BP_DIRECT	positive regulation of cell proliferation	14	4.9	0.05	0.84

## Sheet: c4
Category	Term	Count	%	P-Value	Benjamini
GOTERM_BP_DIRECT	cell cycle	68	13.1	9.3e-24	2.2e-20
GOTERM_BP_DIRECT	cell division	52	10	1.6e-22	1.8e-19
GOTERM_BP_DIRECT	mitotic nuclear division	43	8.3	1.7e-20	1.4e-17
GOTERM_BP_DIRECT	chromosome segregation	18	3.5	1.2e-10	7.2e-08
GOTERM_BP_DIRECT	response to lipopolysaccharide	25	4.8	3.8e-10	1.8e-07
GOTERM_BP_DIRECT	translation	34	6.5	6.4e-09	2.5e-06
GOTERM_BP_DIRECT	mitotic sister chromatid segregation	8	1.5	1.3e-06	0.00045
GOTERM_BP_DIRECT	inflammatory response	25	4.8	1.3e-05	0.0039
GOTERM_BP_DIRECT	cell proliferation	19	3.7	2e-05	0.0052
GOTERM_BP_DIRECT	positive regulation of phagocytosis	9	1.7	3.1e-05	0.0072
GOTERM_BP_DIRECT	cytokinesis	8	1.5	4.1e-05	0.0081
GOTERM_BP_DIRECT	regulation of mitotic cell cycle	8	1.5	4.1e-05	0.0081
GOTERM_BP_DIRECT	neutrophil chemotaxis	10	1.9	7.4e-05	0.013
GOTERM_BP_DIRECT	pentose-phosphate shunt	5	1	8.5e-05	0.014
GOTERM_BP_DIRECT	regulation of cell cycle	12	2.3	0.00017	0.026
GOTERM_BP_DIRECT	metaphase plate congression	5	1	0.00019	0.028
GOTERM_BP_DIRECT	DNA replication	12	2.3	0.00038	0.052
GOTERM_BP_DIRECT	immune system process	23	4.4	0.00049	0.062
GOTERM_BP_DIRECT	apoptotic process	30	5.8	0.0005	0.062
GOTERM_BP_DIRECT	response to drug	21	4	0.00063	0.074
GOTERM_BP_DIRECT	positive regulation of neutrophil chemotaxis	6	1.2	0.00071	0.076
GOTERM_BP_DIRECT	mitotic spindle organization	6	1.2	0.00071	0.076
GOTERM_BP_DIRECT	negative regulation of apoptotic process	29	5.6	0.00098	0.096
GOTERM_BP_DIRECT	mitotic cytokinesis	6	1.2	0.00099	0.096
GOTERM_BP_DIRECT	chemotaxis	11	2.1	0.0011	0.099
GOTERM_BP_DIRECT	response to cytokine	9	1.7	0.0012	0.11
GOTERM_BP_DIRECT	positive regulation of mitotic cell cycle	6	1.2	0.0013	0.12
GOTERM_BP_DIRECT	negative regulation of fat cell differentiation	7	1.3	0.0015	0.12
GOTERM_BP_DIRECT	cell redox homeostasis	8	1.5	0.0015	0.12
GOTERM_BP_DIRECT	glutathione metabolic process	7	1.3	0.0017	0.13
GOTERM_BP_DIRECT	leukocyte migration	6	1.2	0.0018	0.13
GOTERM_BP_DIRECT	cytoplasmic translation	6	1.2	0.0018	0.13
GOTERM_BP_DIRECT	kinetochore organization	3	0.6	0.002	0.14
GOTERM_BP_DIRECT	innate immune response	22	4.2	0.0021	0.14
GOTERM_BP_DIRECT	leukocyte chemotaxis	5	1	0.0023	0.15
GOTERM_BP_DIRECT	positive regulation of innate immune response	5	1	0.0023	0.15
GOTERM_BP_DIRECT	immunoglobulin mediated immune response	5	1	0.0023	0.15
GOTERM_BP_DIRECT	cellular response to glucose stimulus	8	1.5	0.0025	0.15
GOTERM_BP_DIRECT	macrophage activation involved in immune response	4	0.8	0.0025	0.15
GOTERM_BP_DIRECT	response to oxidative stress	11	2.1	0.0026	0.15
GOTERM_BP_DIRECT	positive regulation of vascular endothelial growth factor production	5	1	0.0032	0.18
GOTERM_BP_DIRECT	formation of translation preinitiation complex	5	1	0.0038	0.21
GOTERM_BP_DIRECT	response to wounding	7	1.3	0.0039	0.21
GOTERM_BP_DIRECT	mitotic chromosome condensation	4	0.8	0.0042	0.21
GOTERM_BP_DIRECT	leukocyte migration involved in inflammatory response	4	0.8	0.0042	0.21
GOTERM_BP_DIRECT	positive regulation of tumor necrosis factor biosynthetic process	4	0.8	0.0042	0.21
GOTERM_BP_DIRECT	positive regulation of tumor necrosis factor production	7	1.3	0.0043	0.21
GOTERM_BP_DIRECT	defense response to bacterium	13	2.5	0.0045	0.22
GOTERM_BP_DIRECT	hydrogen peroxide catabolic process	4	0.8	0.0052	0.25
GOTERM_BP_DIRECT	G1/S transition of mitotic cell cycle	7	1.3	0.0055	0.26
GOTERM_BP_DIRECT	phagocytosis, engulfment	6	1.2	0.0061	0.28
GOTERM_BP_DIRECT	positive regulation of immune response	4	0.8	0.0064	0.28
GOTERM_BP_DIRECT	pentose-phosphate shunt, non-oxidative branch	3	0.6	0.0065	0.28
GOTERM_BP_DIRECT	mitotic cell cycle phase transition	3	0.6	0.0065	0.28
GOTERM_BP_DIRECT	hemopoiesis	8	1.5	0.0072	0.31
GOTERM_BP_DIRECT	negative regulation of endothelial cell proliferation	5	1	0.0073	0.31
GOTERM_BP_DIRECT	negative regulation of inflammatory response	8	1.5	0.0077	0.31
GOTERM_BP_DIRECT	spindle organization	4	0.8	0.0077	0.31
GOTERM_BP_DIRECT	chromosome condensation	4	0.8	0.0077	0.31
GOTERM_BP_DIRECT	activation of cysteine-type endopeptidase activity involved in apoptotic process	7	1.3	0.008	0.31
GOTERM_BP_DIRECT	cellular response to tumor necrosis factor	9	1.7	0.0082	0.31
GOTERM_BP_DIRECT	positive regulation of reactive oxygen species metabolic process	5	1	0.0083	0.31
GOTERM_BP_DIRECT	response to muscle stretch	4	0.8	0.0092	0.32
GOTERM_BP_DIRECT	defense response to fungus	4	0.8	0.0092	0.32
GOTERM_BP_DIRECT	positive regulation of neuron apoptotic process	7	1.3	0.0092	0.32
GOTERM_BP_DIRECT	negative regulation of sequence-specific DNA binding transcription factor activity	7	1.3	0.0092	0.32
GOTERM_BP_DIRECT	negative regulation of viral genome replication	5	1	0.0092	0.32
GOTERM_BP_DIRECT	negative regulation of neuron apoptotic process	11	2.1	0.0094	0.32
GOTERM_BP_DIRECT	positive regulation of transforming growth factor beta production	3	0.6	0.0095	0.32
GOTERM_BP_DIRECT	mitotic spindle midzone assembly	3	0.6	0.0095	0.32
GOTERM_BP_DIRECT	negative regulation of gene expression	15	2.9	0.01	0.33
GOTERM_BP_DIRECT	regulation of translational initiation	5	1	0.01	0.33
GOTERM_BP_DIRECT	positive regulation of cytokinesis	5	1	0.01	0.33
GOTERM_BP_DIRECT	positive regulation of ERK1 and ERK2 cascade	12	2.3	0.011	0.33
GOTERM_BP_DIRECT	mitotic spindle assembly checkpoint	4	0.8	0.011	0.33
GOTERM_BP_DIRECT	defense response to Gram-positive bacterium	8	1.5	0.011	0.33
GOTERM_BP_DIRECT	positive regulation of interleukin-6 production	6	1.2	0.011	0.33
GOTERM_BP_DIRECT	phagocytosis	6	1.2	0.011	0.33
GOTERM_BP_DIRECT	oxidation-reduction process	29	5.6	0.011	0.33
GOTERM_BP_DIRECT	negative regulation of cell proliferation	19	3.7	0.012	0.36
GOTERM_BP_DIRECT	macropinocytosis	3	0.6	0.013	0.37
GOTERM_BP_DIRECT	positive regulation of ubiquitin protein ligase activity	3	0.6	0.013	0.37
GOTERM_BP_DIRECT	cellular response to drug	7	1.3	0.014	0.38
GOTERM_BP_DIRECT	positive regulation of angiogenesis	9	1.7	0.014	0.39
GOTERM_BP_DIRECT	response to endoplasmic reticulum stress	7	1.3	0.014	0.39
GOTERM_BP_DIRECT	negative regulation of growth of symbiont in host	4	0.8	0.014	0.39
GOTERM_BP_DIRECT	glutamine metabolic process	4	0.8	0.014	0.39
GOTERM_BP_DIRECT	regulation of mitotic nuclear division	4	0.8	0.014	0.39
GOTERM_BP_DIRECT	ribosomal small subunit assembly	4	0.8	0.017	0.44
GOTERM_BP_DIRECT	histone exchange	3	0.6	0.017	0.44
GOTERM_BP_DIRECT	positive regulation of DNA-directed DNA polymerase activity	3	0.6	0.017	0.44
GOTERM_BP_DIRECT	positive regulation of type IIa hypersensitivity	3	0.6	0.017	0.44
GOTERM_BP_DIRECT	positive regulation of smooth muscle cell proliferation	7	1.3	0.018	0.46
GOTERM_BP_DIRECT	positive regulation of cell cycle	5	1	0.02	0.49
GOTERM_BP_DIRECT	receptor-mediated endocytosis	6	1.2	0.02	0.49
GOTERM_BP_DIRECT	response to organonitrogen compound	4	0.8	0.021	0.49
GOTERM_BP_DIRECT	cellular response to lipopolysaccharide	12	2.3	0.022	0.49
GOTERM_BP_DIRECT	regulation of tumor necrosis factor production	3	0.6	0.022	0.49
GOTERM_BP_DIRECT	response to interferon-beta	3	0.6	0.022	0.49
GOTERM_BP_DIRECT	positive regulation of exit from mitosis	3	0.6	0.022	0.49
GOTERM_BP_DIRECT	regulation of mitotic metaphase/anaphase transition	3	0.6	0.022	0.49
GOTERM_BP_DIRECT	kinetochore assembly	3	0.6	0.022	0.49
GOTERM_BP_DIRECT	attachment of spindle microtubules to kinetochore	3	0.6	0.022	0.49
GOTERM_BP_DIRECT	response to mechanical stimulus	6	1.2	0.024	0.55
GOTERM_BP_DIRECT	response to toxic substance	7	1.3	0.025	0.56
GOTERM_BP_DIRECT	DNA replication-independent nucleosome assembly	4	0.8	0.027	0.57
GOTERM_BP_DIRECT	anaphase-promoting complex-dependent catabolic process	3	0.6	0.027	0.57
GOTERM_BP_DIRECT	protein localization to kinetochore	3	0.6	0.027	0.57
GOTERM_BP_DIRECT	glycosphingolipid metabolic process	3	0.6	0.027	0.57
GOTERM_BP_DIRECT	cellular response to granulocyte macrophage colony-stimulating factor stimulus	3	0.6	0.027	0.57
GOTERM_BP_DIRECT	positive regulation of fibroblast proliferation	6	1.2	0.027	0.58
GOTERM_BP_DIRECT	protein homotrimerization	4	0.8	0.029	0.61
GOTERM_BP_DIRECT	gluconeogenesis	4	0.8	0.029	0.61
GOTERM_BP_DIRECT	erythrocyte homeostasis	3	0.6	0.032	0.66
GOTERM_BP_DIRECT	cellular response to interleukin-4	4	0.8	0.032	0.66
GOTERM_BP_DIRECT	cellular response to hormone stimulus	5	1	0.034	0.68
GOTERM_BP_DIRECT	mRNA catabolic process	4	0.8	0.036	0.72
GOTERM_BP_DIRECT	positive regulation of cell death	5	1	0.036	0.72
GOTERM_BP_DIRECT	regulation of cell proliferation	12	2.3	0.037	0.72
GOTERM_BP_DIRECT	leukotriene biosynthetic process	3	0.6	0.038	0.72
GOTERM_BP_DIRECT	response to interferon-alpha	3	0.6	0.038	0.72
GOTERM_BP_DIRECT	regulation of G2/M transition of mitotic cell cycle	3	0.6	0.038	0.72
GOTERM_BP_DIRECT	cellular response to zinc ion	3	0.6	0.038	0.72
GOTERM_BP_DIRECT	aging	10	1.9	0.038	0.72
GOTERM_BP_DIRECT	liver regeneration	4	0.8	0.039	0.73
GOTERM_BP_DIRECT	spindle assembly	4	0.8	0.039	0.73
GOTERM_BP_DIRECT	cell aging	4	0.8	0.043	0.79
GOTERM_BP_DIRECT	chaperone mediated protein folding requiring cofactor	3	0.6	0.044	0.79
GOTERM_BP_DIRECT	multicellular organismal response to stress	3	0.6	0.044	0.79
GOTERM_BP_DIRECT	negative regulation of blood vessel endothelial cell migration	3	0.6	0.044	0.79
GOTERM_BP_DIRECT	mast cell activation	3	0.6	0.044	0.79
GOTERM_BP_DIRECT	cellular response to calcium ion	5	1	0.049	0.83
GOTERM_BP_DIRECT	response to testosterone	4	0.8	0.05	0.83
GOTERM_BP_DIRECT	regulation of immune response	4	0.8	0.05	0.83
GOTERM_BP_DIRECT	negative regulation of neural precursor cell proliferation	3	0.6	0.05	0.83
GOTERM_BP_DIRECT	positive regulation of blood coagulation	3	0.6	0.05	0.83
GOTERM_BP_DIRECT	mitotic cell cycle arrest	3	0.6	0.05	0.83
GOTERM_BP_DIRECT	positive regulation of protein import into nucleus, translocation	3	0.6	0.05	0.83
GOTERM_BP_DIRECT	antigen processing and presentation of exogenous peptide antigen via MHC class II	3	0.6	0.05	0.83

## Sheet: c5
Category	Term	Count	%	P-Value	Benjamini
GOTERM_BP_DIRECT	cell cycle	68	13.1	9.3e-24	2.2e-20
GOTERM_BP_DIRECT	cell division	52	10	1.6e-22	1.8e-19
GOTERM_BP_DIRECT	mitotic nuclear division	43	8.3	1.7e-20	1.4e-17
GOTERM_BP_DIRECT	chromosome segregation	18	3.5	1.2e-10	7.2e-08
GOTERM_BP_DIRECT	response to lipopolysaccharide	25	4.8	3.8e-10	1.8e-07
GOTERM_BP_DIRECT	translation	34	6.5	6.4e-09	2.5e-06
GOTERM_BP_DIRECT	mitotic sister chromatid segregation	8	1.5	1.3e-06	0.00045
GOTERM_BP_DIRECT	inflammatory response	25	4.8	1.3e-05	0.0039
GOTERM_BP_DIRECT	cell proliferation	19	3.7	2e-05	0.0052
GOTERM_BP_DIRECT	positive regulation of phagocytosis	9	1.7	3.1e-05	0.0072
GOTERM_BP_DIRECT	regulation of mitotic cell cycle	8	1.5	4.1e-05	0.0081
GOTERM_BP_DIRECT	cytokinesis	8	1.5	4.1e-05	0.0081
GOTERM_BP_DIRECT	neutrophil chemotaxis	10	1.9	7.4e-05	0.013
GOTERM_BP_DIRECT	pentose-phosphate shunt	5	1	8.5e-05	0.014
GOTERM_BP_DIRECT	regulation of cell cycle	12	2.3	0.00017	0.026
GOTERM_BP_DIRECT	metaphase plate congression	5	1	0.00019	0.028
GOTERM_BP_DIRECT	DNA replication	12	2.3	0.00038	0.052
GOTERM_BP_DIRECT	immune system process	23	4.4	0.00049	0.062
GOTERM_BP_DIRECT	apoptotic process	30	5.8	0.0005	0.062
GOTERM_BP_DIRECT	response to drug	21	4	0.00063	0.074
GOTERM_BP_DIRECT	mitotic spindle organization	6	1.2	0.00071	0.076
GOTERM_BP_DIRECT	positive regulation of neutrophil chemotaxis	6	1.2	0.00071	0.076
GOTERM_BP_DIRECT	negative regulation of apoptotic process	29	5.6	0.00098	0.096
GOTERM_BP_DIRECT	mitotic cytokinesis	6	1.2	0.00099	0.096
GOTERM_BP_DIRECT	chemotaxis	11	2.1	0.0011	0.099
GOTERM_BP_DIRECT	response to cytokine	9	1.7	0.0012	0.11
GOTERM_BP_DIRECT	positive regulation of mitotic cell cycle	6	1.2	0.0013	0.12
GOTERM_BP_DIRECT	negative regulation of fat cell differentiation	7	1.3	0.0015	0.12
GOTERM_BP_DIRECT	cell redox homeostasis	8	1.5	0.0015	0.12
GOTERM_BP_DIRECT	glutathione metabolic process	7	1.3	0.0017	0.13
GOTERM_BP_DIRECT	leukocyte migration	6	1.2	0.0018	0.13
GOTERM_BP_DIRECT	cytoplasmic translation	6	1.2	0.0018	0.13
GOTERM_BP_DIRECT	kinetochore organization	3	0.6	0.002	0.14
GOTERM_BP_DIRECT	innate immune response	22	4.2	0.0021	0.14
GOTERM_BP_DIRECT	positive regulation of innate immune response	5	1	0.0023	0.15
GOTERM_BP_DIRECT	immunoglobulin mediated immune response	5	1	0.0023	0.15
GOTERM_BP_DIRECT	leukocyte chemotaxis	5	1	0.0023	0.15
GOTERM_BP_DIRECT	cellular response to glucose stimulus	8	1.5	0.0025	0.15
GOTERM_BP_DIRECT	macrophage activation involved in immune response	4	0.8	0.0025	0.15
GOTERM_BP_DIRECT	response to oxidative stress	11	2.1	0.0026	0.15
GOTERM_BP_DIRECT	positive regulation of vascular endothelial growth factor production	5	1	0.0032	0.18
GOTERM_BP_DIRECT	formation of translation preinitiation complex	5	1	0.0038	0.21
GOTERM_BP_DIRECT	response to wounding	7	1.3	0.0039	0.21
GOTERM_BP_DIRECT	mitotic chromosome condensation	4	0.8	0.0042	0.21
GOTERM_BP_DIRECT	positive regulation of tumor necrosis factor biosynthetic process	4	0.8	0.0042	0.21
GOTERM_BP_DIRECT	leukocyte migration involved in inflammatory response	4	0.8	0.0042	0.21
GOTERM_BP_DIRECT	positive regulation of tumor necrosis factor production	7	1.3	0.0043	0.21
GOTERM_BP_DIRECT	defense response to bacterium	13	2.5	0.0045	0.22
GOTERM_BP_DIRECT	hydrogen peroxide catabolic process	4	0.8	0.0052	0.25
GOTERM_BP_DIRECT	G1/S transition of mitotic cell cycle	7	1.3	0.0055	0.26
GOTERM_BP_DIRECT	phagocytosis, engulfment	6	1.2	0.0061	0.28
GOTERM_BP_DIRECT	positive regulation of immune response	4	0.8	0.0064	0.28
GOTERM_BP_DIRECT	pentose-phosphate shunt, non-oxidative branch	3	0.6	0.0065	0.28
GOTERM_BP_DIRECT	mitotic cell cycle phase transition	3	0.6	0.0065	0.28
GOTERM_BP_DIRECT	hemopoiesis	8	1.5	0.0072	0.31
GOTERM_BP_DIRECT	negative regulation of endothelial cell proliferation	5	1	0.0073	0.31
GOTERM_BP_DIRECT	negative regulation of inflammatory response	8	1.5	0.0077	0.31
GOTERM_BP_DIRECT	chromosome condensation	4	0.8	0.0077	0.31
GOTERM_BP_DIRECT	spindle organization	4	0.8	0.0077	0.31
GOTERM_BP_DIRECT	activation of cysteine-type endopeptidase activity involved in apoptotic process	7	1.3	0.008	0.31
GOTERM_BP_DIRECT	cellular response to tumor necrosis factor	9	1.7	0.0082	0.31
GOTERM_BP_DIRECT	positive regulation of reactive oxygen species metabolic process	5	1	0.0083	0.31
GOTERM_BP_DIRECT	response to muscle stretch	4	0.8	0.0092	0.32
GOTERM_BP_DIRECT	defense response to fungus	4	0.8	0.0092	0.32
GOTERM_BP_DIRECT	negative regulation of sequence-specific DNA binding transcription factor activity	7	1.3	0.0092	0.32
GOTERM_BP_DIRECT	positive regulation of neuron apoptotic process	7	1.3	0.0092	0.32
GOTERM_BP_DIRECT	negative regulation of viral genome replication	5	1	0.0092	0.32
GOTERM_BP_DIRECT	negative regulation of neuron apoptotic process	11	2.1	0.0094	0.32
GOTERM_BP_DIRECT	mitotic spindle midzone assembly	3	0.6	0.0095	0.32
GOTERM_BP_DIRECT	positive regulation of transforming growth factor beta production	3	0.6	0.0095	0.32
GOTERM_BP_DIRECT	negative regulation of gene expression	15	2.9	0.01	0.33
GOTERM_BP_DIRECT	regulation of translational initiation	5	1	0.01	0.33
GOTERM_BP_DIRECT	positive regulation of cytokinesis	5	1	0.01	0.33
GOTERM_BP_DIRECT	positive regulation of ERK1 and ERK2 cascade	12	2.3	0.011	0.33
GOTERM_BP_DIRECT	mitotic spindle assembly checkpoint	4	0.8	0.011	0.33
GOTERM_BP_DIRECT	defense response to Gram-positive bacterium	8	1.5	0.011	0.33
GOTERM_BP_DIRECT	positive regulation of interleukin-6 production	6	1.2	0.011	0.33
GOTERM_BP_DIRECT	phagocytosis	6	1.2	0.011	0.33
GOTERM_BP_DIRECT	oxidation-reduction process	29	5.6	0.011	0.33
GOTERM_BP_DIRECT	negative regulation of cell proliferation	19	3.7	0.012	0.36
GOTERM_BP_DIRECT	macropinocytosis	3	0.6	0.013	0.37
GOTERM_BP_DIRECT	positive regulation of ubiquitin protein ligase activity	3	0.6	0.013	0.37
GOTERM_BP_DIRECT	cellular response to drug	7	1.3	0.014	0.38
GOTERM_BP_DIRECT	positive regulation of angiogenesis	9	1.7	0.014	0.39
GOTERM_BP_DIRECT	response to endoplasmic reticulum stress	7	1.3	0.014	0.39
GOTERM_BP_DIRECT	regulation of mitotic nuclear division	4	0.8	0.014	0.39
GOTERM_BP_DIRECT	glutamine metabolic process	4	0.8	0.014	0.39
GOTERM_BP_DIRECT	negative regulation of growth of symbiont in host	4	0.8	0.014	0.39
GOTERM_BP_DIRECT	ribosomal small subunit assembly	4	0.8	0.017	0.44
GOTERM_BP_DIRECT	histone exchange	3	0.6	0.017	0.44
GOTERM_BP_DIRECT	positive regulation of type IIa hypersensitivity	3	0.6	0.017	0.44
GOTERM_BP_DIRECT	positive regulation of DNA-directed DNA polymerase activity	3	0.6	0.017	0.44
GOTERM_BP_DIRECT	positive regulation of smooth muscle cell proliferation	7	1.3	0.018	0.46
GOTERM_BP_DIRECT	positive regulation of cell cycle	5	1	0.02	0.49
GOTERM_BP_DIRECT	receptor-mediated endocytosis	6	1.2	0.02	0.49
GOTERM_BP_DIRECT	response to organonitrogen compound	4	0.8	0.021	0.49
GOTERM_BP_DIRECT	cellular response to lipopolysaccharide	12	2.3	0.022	0.49
GOTERM_BP_DIRECT	kinetochore assembly	3	0.6	0.022	0.49
GOTERM_BP_DIRECT	attachment of spindle microtubules to kinetochore	3	0.6	0.022	0.49
GOTERM_BP_DIRECT	regulation of tumor necrosis factor production	3	0.6	0.022	0.49
GOTERM_BP_DIRECT	regulation of mitotic metaphase/anaphase transition	3	0.6	0.022	0.49
GOTERM_BP_DIRECT	response to interferon-beta	3	0.6	0.022	0.49
GOTERM_BP_DIRECT	positive regulation of exit from mitosis	3	0.6	0.022	0.49
GOTERM_BP_DIRECT	response to mechanical stimulus	6	1.2	0.024	0.55
GOTERM_BP_DIRECT	response to toxic substance	7	1.3	0.025	0.56
GOTERM_BP_DIRECT	DNA replication-independent nucleosome assembly	4	0.8	0.027	0.57
GOTERM_BP_DIRECT	protein localization to kinetochore	3	0.6	0.027	0.57
GOTERM_BP_DIRECT	anaphase-promoting complex-dependent catabolic process	3	0.6	0.027	0.57
GOTERM_BP_DIRECT	glycosphingolipid metabolic process	3	0.6	0.027	0.57
GOTERM_BP_DIRECT	cellular response to granulocyte macrophage colony-stimulating factor stimulus	3	0.6	0.027	0.57
GOTERM_BP_DIRECT	positive regulation of fibroblast proliferation	6	1.2	0.027	0.58
GOTERM_BP_DIRECT	protein homotrimerization	4	0.8	0.029	0.61
GOTERM_BP_DIRECT	gluconeogenesis	4	0.8	0.029	0.61
GOTERM_BP_DIRECT	erythrocyte homeostasis	3	0.6	0.032	0.66
GOTERM_BP_DIRECT	cellular response to interleukin-4	4	0.8	0.032	0.66
GOTERM_BP_DIRECT	cellular response to hormone stimulus	5	1	0.034	0.68
GOTERM_BP_DIRECT	mRNA catabolic process	4	0.8	0.036	0.72
GOTERM_BP_DIRECT	positive regulation of cell death	5	1	0.036	0.72
GOTERM_BP_DIRECT	regulation of cell proliferation	12	2.3	0.037	0.72
GOTERM_BP_DIRECT	cellular response to zinc ion	3	0.6	0.038	0.72
GOTERM_BP_DIRECT	leukotriene biosynthetic process	3	0.6	0.038	0.72
GOTERM_BP_DIRECT	response to interferon-alpha	3	0.6	0.038	0.72
GOTERM_BP_DIRECT	regulation of G2/M transition of mitotic cell cycle	3	0.6	0.038	0.72
GOTERM_BP_DIRECT	aging	10	1.9	0.038	0.72
GOTERM_BP_DIRECT	spindle assembly	4	0.8	0.039	0.73
GOTERM_BP_DIRECT	liver regeneration	4	0.8	0.039	0.73
GOTERM_BP_DIRECT	cell aging	4	0.8	0.043	0.79
GOTERM_BP_DIRECT	chaperone mediated protein folding requiring cofactor	3	0.6	0.044	0.79
GOTERM_BP_DIRECT	mast cell activation	3	0.6	0.044	0.79
GOTERM_BP_DIRECT	negative regulation of blood vessel endothelial cell migration	3	0.6	0.044	0.79
GOTERM_BP_DIRECT	multicellular organismal response to stress	3	0.6	0.044	0.79
GOTERM_BP_DIRECT	cellular response to calcium ion	5	1	0.049	0.83

## Sheet: c6
Category	Term	Count	%	P-Value	Benjamini
GOTERM_BP_DIRECT	response to lipopolysaccharide	22	5.9	1.3e-10	2.5e-07
GOTERM_BP_DIRECT	translation	28	7.5	9.5e-09	9.3e-06
GOTERM_BP_DIRECT	inflammatory response	25	6.7	3.3e-08	2.1e-05
GOTERM_BP_DIRECT	cell redox homeostasis	11	2.9	3.2e-07	0.00016
GOTERM_BP_DIRECT	immune system process	24	6.4	9.2e-07	0.00036
GOTERM_BP_DIRECT	innate immune response	24	6.4	1.9e-06	0.00061
GOTERM_BP_DIRECT	positive regulation of tumor necrosis factor production	9	2.4	1.3e-05	0.0036
GOTERM_BP_DIRECT	positive regulation of phagocytosis	8	2.1	2.8e-05	0.0068
GOTERM_BP_DIRECT	glutathione metabolic process	8	2.1	3.2e-05	0.007
GOTERM_BP_DIRECT	neutrophil chemotaxis	9	2.4	4.2e-05	0.0081
GOTERM_BP_DIRECT	positive regulation of tumor necrosis factor biosynthetic process	5	1.3	7.4e-05	0.013
GOTERM_BP_DIRECT	hydrogen peroxide catabolic process	5	1.3	0.0001	0.017
GOTERM_BP_DIRECT	response to cytokine	9	2.4	0.00013	0.02
GOTERM_BP_DIRECT	oxidation-reduction process	28	7.5	0.00018	0.025
GOTERM_BP_DIRECT	regulation of cell cycle	10	2.7	0.00025	0.031
GOTERM_BP_DIRECT	defense response to bacterium	13	3.5	0.00025	0.031
GOTERM_BP_DIRECT	positive regulation of interleukin-6 secretion	5	1.3	0.00029	0.034
GOTERM_BP_DIRECT	cytoplasmic translation	6	1.6	0.00039	0.042
GOTERM_BP_DIRECT	response to drug	17	4.6	0.00066	0.068
GOTERM_BP_DIRECT	pentose-phosphate shunt	4	1.1	0.0007	0.068
GOTERM_BP_DIRECT	response to oxidative stress	10	2.7	0.00088	0.082
GOTERM_BP_DIRECT	macrophage activation involved in immune response	4	1.1	0.00095	0.084
GOTERM_BP_DIRECT	apoptotic process	23	6.2	0.0011	0.091
GOTERM_BP_DIRECT	positive regulation of neutrophil chemotaxis	5	1.3	0.0017	0.13
GOTERM_BP_DIRECT	defense response to Gram-positive bacterium	8	2.1	0.0018	0.13
GOTERM_BP_DIRECT	positive regulation of neuron apoptotic process	7	1.9	0.0018	0.13
GOTERM_BP_DIRECT	positive regulation of angiogenesis	9	2.4	0.0019	0.14
GOTERM_BP_DIRECT	antigen processing and presentation of exogenous peptide antigen via MHC class II	4	1.1	0.002	0.14
GOTERM_BP_DIRECT	positive regulation of immune response	4	1.1	0.0025	0.16
GOTERM_BP_DIRECT	positive regulation of reactive oxygen species metabolic process	5	1.3	0.0025	0.16
GOTERM_BP_DIRECT	positive regulation of interleukin-6 production	6	1.6	0.0028	0.17
GOTERM_BP_DIRECT	phagocytosis	6	1.6	0.0028	0.17
GOTERM_BP_DIRECT	leukocyte migration	5	1.3	0.0035	0.21
GOTERM_BP_DIRECT	defense response to fungus	4	1.1	0.0036	0.21
GOTERM_BP_DIRECT	positive regulation of smooth muscle cell proliferation	7	1.9	0.0038	0.21
GOTERM_BP_DIRECT	cellular response to tumor necrosis factor	8	2.1	0.0045	0.25
GOTERM_BP_DIRECT	positive regulation of transforming growth factor beta production	3	0.8	0.0049	0.26
GOTERM_BP_DIRECT	negative regulation of apoptotic process	21	5.6	0.005	0.26
GOTERM_BP_DIRECT	response to toxic substance	7	1.9	0.0054	0.27
GOTERM_BP_DIRECT	negative regulation of growth of symbiont in host	4	1.1	0.0058	0.28
GOTERM_BP_DIRECT	chemotaxis	8	2.1	0.0066	0.3
GOTERM_BP_DIRECT	ribosomal small subunit assembly	4	1.1	0.0067	0.3
GOTERM_BP_DIRECT	interleukin-1 beta production	3	0.8	0.0068	0.3
GOTERM_BP_DIRECT	macropinocytosis	3	0.8	0.0068	0.3
GOTERM_BP_DIRECT	respiratory burst	3	0.8	0.0068	0.3
GOTERM_BP_DIRECT	immunoglobulin mediated immune response	4	1.1	0.0076	0.3
GOTERM_BP_DIRECT	positive regulation of interleukin-1 beta secretion	4	1.1	0.0076	0.3
GOTERM_BP_DIRECT	positive regulation of innate immune response	4	1.1	0.0076	0.3
GOTERM_BP_DIRECT	leukocyte chemotaxis	4	1.1	0.0076	0.3
GOTERM_BP_DIRECT	activation of cysteine-type endopeptidase activity involved in apoptotic process	6	1.6	0.0082	0.32
GOTERM_BP_DIRECT	positive regulation of ERK1 and ERK2 cascade	10	2.7	0.0089	0.34
GOTERM_BP_DIRECT	positive regulation of type IIa hypersensitivity	3	0.8	0.009	0.34
GOTERM_BP_DIRECT	positive regulation of vascular endothelial growth factor production	4	1.1	0.0097	0.36
GOTERM_BP_DIRECT	formation of translation preinitiation complex	4	1.1	0.011	0.39
GOTERM_BP_DIRECT	response to interferon-beta	3	0.8	0.011	0.41
GOTERM_BP_DIRECT	positive regulation of cell death	5	1.3	0.012	0.42
GOTERM_BP_DIRECT	cellular response to drug	6	1.6	0.013	0.45
GOTERM_BP_DIRECT	negative regulation of cell proliferation	15	4	0.013	0.45
GOTERM_BP_DIRECT	cellular response to interleukin-4	4	1.1	0.013	0.45
GOTERM_BP_DIRECT	cellular response to granulocyte macrophage colony-stimulating factor stimulus	3	0.8	0.014	0.45
GOTERM_BP_DIRECT	glycosphingolipid metabolic process	3	0.8	0.014	0.45
GOTERM_BP_DIRECT	cellular response to mechanical stimulus	6	1.6	0.015	0.48
GOTERM_BP_DIRECT	adaptive immune response	8	2.1	0.015	0.48
GOTERM_BP_DIRECT	negative regulation of DNA binding	4	1.1	0.016	0.49
GOTERM_BP_DIRECT	cellular response to lipopolysaccharide	10	2.7	0.017	0.49
GOTERM_BP_DIRECT	cellular response to calcium ion	5	1.3	0.017	0.49
GOTERM_BP_DIRECT	erythrocyte homeostasis	3	0.8	0.017	0.49
GOTERM_BP_DIRECT	superoxide anion generation	3	0.8	0.017	0.49
GOTERM_BP_DIRECT	positive regulation of calcium ion transport	4	1.1	0.018	0.51
GOTERM_BP_DIRECT	cytokine-mediated signaling pathway	8	2.1	0.02	0.53
GOTERM_BP_DIRECT	leukotriene biosynthetic process	3	0.8	0.02	0.53
GOTERM_BP_DIRECT	positive regulation of astrocyte differentiation	3	0.8	0.02	0.53
GOTERM_BP_DIRECT	response to interferon-alpha	3	0.8	0.02	0.53
GOTERM_BP_DIRECT	negative regulation by host of viral transcription	3	0.8	0.02	0.53
GOTERM_BP_DIRECT	regulation of immune response	4	1.1	0.021	0.55
GOTERM_BP_DIRECT	negative regulation of viral genome replication	4	1.1	0.021	0.55
GOTERM_BP_DIRECT	hemopoiesis	6	1.6	0.022	0.55
GOTERM_BP_DIRECT	response to wounding	5	1.3	0.023	0.55
GOTERM_BP_DIRECT	regulation of translational initiation	4	1.1	0.023	0.55
GOTERM_BP_DIRECT	negative regulation of inflammatory response	6	1.6	0.023	0.55
GOTERM_BP_DIRECT	chaperone mediated protein folding requiring cofactor	3	0.8	0.024	0.55
GOTERM_BP_DIRECT	leukocyte migration involved in inflammatory response	3	0.8	0.024	0.55
GOTERM_BP_DIRECT	mast cell activation	3	0.8	0.024	0.55
GOTERM_BP_DIRECT	positive regulation of apoptotic process	13	3.5	0.024	0.55
GOTERM_BP_DIRECT	receptor-mediated endocytosis	5	1.3	0.026	0.59
GOTERM_BP_DIRECT	response to stress	4	1.1	0.027	0.59
GOTERM_BP_DIRECT	response to bacterium	4	1.1	0.027	0.59
GOTERM_BP_DIRECT	positive regulation of blood coagulation	3	0.8	0.027	0.59
GOTERM_BP_DIRECT	negative regulation of neural precursor cell proliferation	3	0.8	0.027	0.59
GOTERM_BP_DIRECT	mitotic cell cycle arrest	3	0.8	0.027	0.59
GOTERM_BP_DIRECT	negative regulation of gene expression	11	2.9	0.027	0.59
GOTERM_BP_DIRECT	G1/S transition of mitotic cell cycle	5	1.3	0.028	0.6
GOTERM_BP_DIRECT	cellular response to epidermal growth factor stimulus	4	1.1	0.029	0.61
GOTERM_BP_DIRECT	positive regulation of inflammatory response	5	1.3	0.03	0.62
GOTERM_BP_DIRECT	negative regulation of neuron apoptotic process	8	2.1	0.031	0.63
GOTERM_BP_DIRECT	negative regulation of nitric oxide biosynthetic process	3	0.8	0.031	0.63
GOTERM_BP_DIRECT	release of sequestered calcium ion into cytosol	4	1.1	0.031	0.63
GOTERM_BP_DIRECT	immune response	11	2.9	0.032	0.64
GOTERM_BP_DIRECT	neutrophil aggregation	2	0.5	0.037	0.73
GOTERM_BP_DIRECT	response to cold	4	1.1	0.038	0.73
GOTERM_BP_DIRECT	toll-like receptor signaling pathway	3	0.8	0.039	0.73
GOTERM_BP_DIRECT	astrocyte development	3	0.8	0.039	0.73
GOTERM_BP_DIRECT	response to muscle stretch	3	0.8	0.039	0.73
GOTERM_BP_DIRECT	carbohydrate metabolic process	9	2.4	0.04	0.73
GOTERM_BP_DIRECT	negative regulation of sequence-specific DNA binding transcription factor activity	5	1.3	0.04	0.73
GOTERM_BP_DIRECT	MAPK cascade	5	1.3	0.04	0.73
GOTERM_BP_DIRECT	cellular response to glucose stimulus	5	1.3	0.043	0.79
GOTERM_BP_DIRECT	positive regulation of macrophage activation	3	0.8	0.044	0.79
GOTERM_BP_DIRECT	negative regulation of tumor necrosis factor production	4	1.1	0.046	0.82
GOTERM_BP_DIRECT	superoxide metabolic process	3	0.8	0.048	0.82
GOTERM_BP_DIRECT	hydrogen ion transmembrane transport	3	0.8	0.048	0.82
GOTERM_BP_DIRECT	positive regulation of NIK/NF-kappaB signaling	3	0.8	0.048	0.82
GOTERM_BP_DIRECT	positive regulation of lamellipodium assembly	3	0.8	0.048	0.82
GOTERM_BP_DIRECT	megakaryocyte development	3	0.8	0.048	0.82

## Sheet: c7
Category	Term	Count	%	P-Value	Benjamini
GOTERM_BP_DIRECT	positive regulation of apoptotic process	18	7.8	4.7e-07	0.00061
GOTERM_BP_DIRECT	negative regulation of apoptotic process	23	9.9	9.1e-07	0.00061
GOTERM_BP_DIRECT	apoptotic process	23	9.9	1e-06	0.00061
GOTERM_BP_DIRECT	regulation of cell cycle	10	4.3	6.8e-06	0.0031
GOTERM_BP_DIRECT	cell proliferation	13	5.6	1.2e-05	0.0042
GOTERM_BP_DIRECT	cellular response to fibroblast growth factor stimulus	6	2.6	2.4e-05	0.0071
GOTERM_BP_DIRECT	response to oxidative stress	10	4.3	2.7e-05	0.0071
GOTERM_BP_DIRECT	skeletal muscle cell differentiation	7	3	4.3e-05	0.0098
GOTERM_BP_DIRECT	regulation of cell proliferation	12	5.2	7.9e-05	0.016
GOTERM_BP_DIRECT	positive regulation of cell cycle	6	2.6	0.0001	0.018
GOTERM_BP_DIRECT	response to lipopolysaccharide	11	4.7	0.00011	0.019
GOTERM_BP_DIRECT	glycosphingolipid metabolic process	4	1.7	0.00018	0.027
GOTERM_BP_DIRECT	cellular response to interleukin-4	5	2.2	0.00026	0.036
GOTERM_BP_DIRECT	apoptotic process involved in embryonic digit morphogenesis	3	1.3	0.00041	0.053
GOTERM_BP_DIRECT	hydrogen peroxide catabolic process	4	1.7	0.00053	0.064
GOTERM_BP_DIRECT	response to wounding	6	2.6	0.00058	0.066
GOTERM_BP_DIRECT	positive regulation of immune response	4	1.7	0.00065	0.069
GOTERM_BP_DIRECT	positive regulation of cell proliferation	17	7.3	0.00068	0.069
GOTERM_BP_DIRECT	G1/S transition of mitotic cell cycle	6	2.6	0.00079	0.073
GOTERM_BP_DIRECT	response to human chorionic gonadotropin	3	1.3	0.00081	0.073
GOTERM_BP_DIRECT	cell redox homeostasis	6	2.6	0.00099	0.085
GOTERM_BP_DIRECT	positive regulation of B cell proliferation	5	2.2	0.0016	0.13
GOTERM_BP_DIRECT	immunoglobulin mediated immune response	4	1.7	0.0021	0.16
GOTERM_BP_DIRECT	positive regulation of cell death	5	2.2	0.0024	0.17
GOTERM_BP_DIRECT	regulation of apoptotic process	9	3.9	0.0025	0.17
GOTERM_BP_DIRECT	positive regulation of smooth muscle cell proliferation	6	2.6	0.0025	0.17
GOTERM_BP_DIRECT	decidualization	4	1.7	0.0027	0.17
GOTERM_BP_DIRECT	positive regulation of gene expression	13	5.6	0.0027	0.17
GOTERM_BP_DIRECT	polyamine metabolic process	3	1.3	0.0028	0.17
GOTERM_BP_DIRECT	regulation of type B pancreatic cell proliferation	3	1.3	0.0028	0.17
GOTERM_BP_DIRECT	negative regulation of neuron apoptotic process	8	3.4	0.0028	0.17
GOTERM_BP_DIRECT	positive regulation of transcription from RNA polymerase II promoter	23	9.9	0.0032	0.17
GOTERM_BP_DIRECT	gluconeogenesis	4	1.7	0.0034	0.17
GOTERM_BP_DIRECT	response to toxic substance	6	2.6	0.0034	0.17
GOTERM_BP_DIRECT	negative regulation of signal transduction	5	2.2	0.0034	0.17
GOTERM_BP_DIRECT	negative regulation of transcription, DNA-templated	16	6.9	0.0035	0.17
GOTERM_BP_DIRECT	cellular response to phorbol 13-acetate 12-myristate	3	1.3	0.0037	0.17
GOTERM_BP_DIRECT	positive regulation of adaptive immune response	3	1.3	0.0037	0.17
GOTERM_BP_DIRECT	intrinsic apoptotic signaling pathway in response to DNA damage	5	2.2	0.0037	0.17
GOTERM_BP_DIRECT	liver regeneration	4	1.7	0.0046	0.21
GOTERM_BP_DIRECT	positive regulation of release of cytochrome c from mitochondria	4	1.7	0.0051	0.23
GOTERM_BP_DIRECT	cell cycle	16	6.9	0.006	0.26
GOTERM_BP_DIRECT	negative regulation of fibroblast proliferation	4	1.7	0.0061	0.26
GOTERM_BP_DIRECT	cellular response to cytokine stimulus	4	1.7	0.0067	0.27
GOTERM_BP_DIRECT	somatic stem cell division	3	1.3	0.007	0.27
GOTERM_BP_DIRECT	positive regulation of transcription from RNA polymerase II promoter in response to endoplasmic reticulum stress	3	1.3	0.007	0.27
GOTERM_BP_DIRECT	positive regulation of fibroblast proliferation	5	2.2	0.0071	0.27
GOTERM_BP_DIRECT	brown fat cell differentiation	4	1.7	0.0073	0.27
GOTERM_BP_DIRECT	defense response to bacterium	8	3.4	0.0074	0.27
GOTERM_BP_DIRECT	innate immune response	12	5.2	0.0077	0.28
GOTERM_BP_DIRECT	negative regulation of cysteine-type endopeptidase activity involved in apoptotic process	5	2.2	0.0079	0.28
GOTERM_BP_DIRECT	cellular response to thyroid hormone stimulus	3	1.3	0.0084	0.29
GOTERM_BP_DIRECT	cellular response to epidermal growth factor stimulus	4	1.7	0.0085	0.29
GOTERM_BP_DIRECT	regulation of mitotic cell cycle	4	1.7	0.0092	0.3
GOTERM_BP_DIRECT	cellular response to glucose stimulus	5	2.2	0.0097	0.3
GOTERM_BP_DIRECT	B cell apoptotic process	3	1.3	0.0098	0.3
GOTERM_BP_DIRECT	endocardial cushion development	3	1.3	0.0098	0.3
GOTERM_BP_DIRECT	cardiac septum morphogenesis	3	1.3	0.0098	0.3
GOTERM_BP_DIRECT	negative regulation of DNA damage response, signal transduction by p53 class mediator	3	1.3	0.0098	0.3
GOTERM_BP_DIRECT	cellular response to follicle-stimulating hormone stimulus	3	1.3	0.011	0.34
GOTERM_BP_DIRECT	cellular response to lipopolysaccharide	8	3.4	0.012	0.35
GOTERM_BP_DIRECT	negative regulation of transcription from RNA polymerase II promoter	17	7.3	0.012	0.35
GOTERM_BP_DIRECT	microtubule-based process	4	1.7	0.012	0.35
GOTERM_BP_DIRECT	positive regulation of epithelial cell proliferation	5	2.2	0.012	0.35
GOTERM_BP_DIRECT	atrioventricular valve morphogenesis	3	1.3	0.013	0.36
GOTERM_BP_DIRECT	negative regulation of gene expression	9	3.9	0.013	0.36
GOTERM_BP_DIRECT	cell division	11	4.7	0.013	0.36
GOTERM_BP_DIRECT	fat cell differentiation	5	2.2	0.014	0.37
GOTERM_BP_DIRECT	prostaglandin biosynthetic process	3	1.3	0.015	0.37
GOTERM_BP_DIRECT	regulation of cysteine-type endopeptidase activity involved in apoptotic process	3	1.3	0.015	0.37
GOTERM_BP_DIRECT	positive regulation of T cell migration	3	1.3	0.015	0.37
GOTERM_BP_DIRECT	negative regulation of extrinsic apoptotic signaling pathway	4	1.7	0.015	0.37
GOTERM_BP_DIRECT	protein folding	6	2.6	0.018	0.43
GOTERM_BP_DIRECT	erythrocyte differentiation	4	1.7	0.019	0.45
GOTERM_BP_DIRECT	response to drug	10	4.3	0.019	0.45
GOTERM_BP_DIRECT	glutathione metabolic process	4	1.7	0.02	0.47
GOTERM_BP_DIRECT	cellular response to insulin stimulus	5	2.2	0.02	0.47
GOTERM_BP_DIRECT	negative regulation of cell cycle arrest	3	1.3	0.021	0.48
GOTERM_BP_DIRECT	phagocytosis	4	1.7	0.023	0.5
GOTERM_BP_DIRECT	angiogenesis	8	3.4	0.023	0.5
GOTERM_BP_DIRECT	cellular response to thyroxine stimulus	2	0.9	0.023	0.5
GOTERM_BP_DIRECT	cysteine metabolic process	2	0.9	0.023	0.5
GOTERM_BP_DIRECT	neutrophil mediated killing of fungus	2	0.9	0.023	0.5
GOTERM_BP_DIRECT	cellular response to leptomycin B	2	0.9	0.023	0.5
GOTERM_BP_DIRECT	embryonic hemopoiesis	3	1.3	0.025	0.53
GOTERM_BP_DIRECT	negative regulation of protein kinase activity	5	2.2	0.026	0.54
GOTERM_BP_DIRECT	cellular response to vascular endothelial growth factor stimulus	3	1.3	0.027	0.56
GOTERM_BP_DIRECT	organ regeneration	4	1.7	0.028	0.58
GOTERM_BP_DIRECT	ovarian follicle development	4	1.7	0.029	0.59
GOTERM_BP_DIRECT	positive regulation of interleukin-10 production	3	1.3	0.029	0.59
GOTERM_BP_DIRECT	positive regulation of peptidyl-tyrosine phosphorylation	5	2.2	0.031	0.62
GOTERM_BP_DIRECT	epithelial tube branching involved in lung morphogenesis	3	1.3	0.032	0.63
GOTERM_BP_DIRECT	negative regulation of extrinsic apoptotic signaling pathway via death domain receptors	3	1.3	0.034	0.65
GOTERM_BP_DIRECT	positive regulation of mitochondrial membrane permeability involved in apoptotic process	2	0.9	0.035	0.65
GOTERM_BP_DIRECT	regulation of epidermal cell differentiation	2	0.9	0.035	0.65
GOTERM_BP_DIRECT	hematopoietic stem cell migration	2	0.9	0.035	0.65
GOTERM_BP_DIRECT	negative regulation of protein binding	4	1.7	0.035	0.65
GOTERM_BP_DIRECT	regulation of blood pressure	4	1.7	0.036	0.67
GOTERM_BP_DIRECT	protein homotrimerization	3	1.3	0.037	0.68
GOTERM_BP_DIRECT	cellular response to amino acid starvation	3	1.3	0.04	0.71
GOTERM_BP_DIRECT	apoptotic mitochondrial changes	3	1.3	0.04	0.71
GOTERM_BP_DIRECT	positive regulation of neutrophil chemotaxis	3	1.3	0.042	0.75
GOTERM_BP_DIRECT	protein complex assembly	4	1.7	0.042	0.75
GOTERM_BP_DIRECT	male gonad development	5	2.2	0.043	0.75
GOTERM_BP_DIRECT	activation of cysteine-type endopeptidase activity involved in apoptotic process	4	1.7	0.044	0.75
GOTERM_BP_DIRECT	regulation of transcription from RNA polymerase II promoter	10	4.3	0.045	0.75
GOTERM_BP_DIRECT	response to cadmium ion	3	1.3	0.045	0.75
GOTERM_BP_DIRECT	positive regulation of osteoblast differentiation	4	1.7	0.046	0.75
GOTERM_BP_DIRECT	regulation of mitochondrial depolarization	2	0.9	0.046	0.75
GOTERM_BP_DIRECT	L-serine biosynthetic process	2	0.9	0.046	0.75
GOTERM_BP_DIRECT	neutrophil activation involved in immune response	2	0.9	0.046	0.75
GOTERM_BP_DIRECT	response to nitrosative stress	2	0.9	0.046	0.75
GOTERM_BP_DIRECT	negative regulation of sequence-specific DNA binding transcription factor activity	4	1.7	0.047	0.75
GOTERM_BP_DIRECT	positive regulation of neuron apoptotic process	4	1.7	0.047	0.75
GOTERM_BP_DIRECT	response to radiation	3	1.3	0.048	0.76
GOTERM_BP_DIRECT	chemotaxis	5	2.2	0.05	0.77
GOTERM_BP_DIRECT	inflammatory response	9	3.9	0.05	0.77

## Sheet: c8
Category	Term	Count	%	P-Value	Benjamini
GOTERM_BP_DIRECT	cellular response to tumor necrosis factor	9	5.5	2.9e-06	0.0021
GOTERM_BP_DIRECT	antigen processing and presentation of exogenous peptide antigen via MHC class II	5	3.1	3.7e-06	0.0021
GOTERM_BP_DIRECT	immune system process	14	8.6	1.3e-05	0.005
GOTERM_BP_DIRECT	immune response	11	6.7	7e-05	0.02
GOTERM_BP_DIRECT	cellular response to lipopolysaccharide	9	5.5	0.00029	0.065
GOTERM_BP_DIRECT	cellular response to organic cyclic compound	6	3.7	0.00034	0.065
GOTERM_BP_DIRECT	apoptotic process	14	8.6	0.00069	0.11
GOTERM_BP_DIRECT	response to interferon-gamma	4	2.5	0.0011	0.15
GOTERM_BP_DIRECT	response to wounding	5	3.1	0.0012	0.15
GOTERM_BP_DIRECT	cellular response to fibroblast growth factor stimulus	4	2.5	0.0017	0.18
GOTERM_BP_DIRECT	negative regulation of apoptotic process	13	8	0.002	0.18
GOTERM_BP_DIRECT	cellular response to interferon-gamma	5	3.1	0.0022	0.18
GOTERM_BP_DIRECT	antigen processing and presentation of peptide or polysaccharide antigen via MHC class II	3	1.8	0.0022	0.18
GOTERM_BP_DIRECT	neutrophil chemotaxis	5	3.1	0.0023	0.18
GOTERM_BP_DIRECT	activation of protein kinase activity	4	2.5	0.0023	0.18
GOTERM_BP_DIRECT	cellular response to glucose stimulus	5	3.1	0.0025	0.18
GOTERM_BP_DIRECT	cellular response to granulocyte macrophage colony-stimulating factor stimulus	3	1.8	0.0028	0.18
GOTERM_BP_DIRECT	regulation of mitotic cell cycle	4	2.5	0.0032	0.2
GOTERM_BP_DIRECT	cellular response to interleukin-1	5	3.1	0.0039	0.23
GOTERM_BP_DIRECT	negative regulation of T cell proliferation	4	2.5	0.004	0.23
GOTERM_BP_DIRECT	defense response to bacterium	7	4.3	0.0044	0.24
GOTERM_BP_DIRECT	response to lipopolysaccharide	7	4.3	0.0052	0.25
GOTERM_BP_DIRECT	negative regulation of inflammatory response	5	3.1	0.0053	0.25
GOTERM_BP_DIRECT	adaptive immune response	6	3.7	0.0053	0.25
GOTERM_BP_DIRECT	positive regulation of GTPase activity	6	3.7	0.0065	0.3
GOTERM_BP_DIRECT	phagocytosis	4	2.5	0.0084	0.37
GOTERM_BP_DIRECT	cell proliferation	7	4.3	0.0087	0.37
GOTERM_BP_DIRECT	antigen processing and presentation	4	2.5	0.0093	0.37
GOTERM_BP_DIRECT	intrinsic apoptotic signaling pathway in response to DNA damage	4	2.5	0.0093	0.37
GOTERM_BP_DIRECT	immunoglobulin mediated immune response	3	1.8	0.013	0.49
GOTERM_BP_DIRECT	vasodilation	3	1.8	0.013	0.49
GOTERM_BP_DIRECT	chemotaxis	5	3.1	0.015	0.54
GOTERM_BP_DIRECT	cellular response to leptomycin B	2	1.2	0.016	0.55
GOTERM_BP_DIRECT	positive regulation of ERK1 and ERK2 cascade	6	3.7	0.018	0.59
GOTERM_BP_DIRECT	protein homotrimerization	3	1.8	0.018	0.59
GOTERM_BP_DIRECT	positive regulation of apoptotic process	8	4.9	0.019	0.59
GOTERM_BP_DIRECT	mRNA catabolic process	3	1.8	0.021	0.63
GOTERM_BP_DIRECT	inflammatory response	8	4.9	0.021	0.63
GOTERM_BP_DIRECT	lipopolysaccharide-mediated signaling pathway	3	1.8	0.026	0.73
GOTERM_BP_DIRECT	fat cell differentiation	4	2.5	0.026	0.73
GOTERM_BP_DIRECT	cell cycle	11	6.7	0.026	0.73
GOTERM_BP_DIRECT	negative regulation of viral genome replication	3	1.8	0.027	0.73
GOTERM_BP_DIRECT	lymphocyte chemotaxis	3	1.8	0.029	0.74
GOTERM_BP_DIRECT	cytokine-mediated signaling pathway	5	3.1	0.03	0.74
GOTERM_BP_DIRECT	brown fat cell differentiation	3	1.8	0.03	0.74
GOTERM_BP_DIRECT	regulation of G-protein coupled receptor protein signaling pathway	3	1.8	0.03	0.74
GOTERM_BP_DIRECT	negative regulation of mitotic cell cycle phase transition	2	1.2	0.032	0.74
GOTERM_BP_DIRECT	antigen processing and presentation of peptide antigen	2	1.2	0.032	0.74
GOTERM_BP_DIRECT	positive regulation of type III hypersensitivity	2	1.2	0.032	0.74
GOTERM_BP_DIRECT	cellular response to epidermal growth factor stimulus	3	1.8	0.034	0.77
GOTERM_BP_DIRECT	regulation of cell proliferation	6	3.7	0.036	0.8
GOTERM_BP_DIRECT	regulation of platelet activation	2	1.2	0.039	0.8
GOTERM_BP_DIRECT	mitotic cell cycle phase transition	2	1.2	0.039	0.8
GOTERM_BP_DIRECT	antigen processing and presentation of exogenous peptide antigen via MHC class I	2	1.2	0.039	0.8
GOTERM_BP_DIRECT	pentose-phosphate shunt, non-oxidative branch	2	1.2	0.039	0.8
GOTERM_BP_DIRECT	regulation of transcription involved in cell fate commitment	2	1.2	0.039	0.8
GOTERM_BP_DIRECT	positive regulation of cell cycle	3	1.8	0.041	0.8
GOTERM_BP_DIRECT	regulation of transcription from RNA polymerase II promoter	8	4.9	0.041	0.8
GOTERM_BP_DIRECT	positive regulation of transcription, DNA-templated	10	6.1	0.043	0.8
GOTERM_BP_DIRECT	microtubule-based process	3	1.8	0.043	0.8
GOTERM_BP_DIRECT	T cell differentiation	3	1.8	0.043	0.8
GOTERM_BP_DIRECT	negative regulation of transcription, DNA-templated	10	6.1	0.044	0.81
GOTERM_BP_DIRECT	extrinsic apoptotic signaling pathway in absence of ligand	3	1.8	0.045	0.81
GOTERM_BP_DIRECT	hepatocyte proliferation	2	1.2	0.047	0.81
GOTERM_BP_DIRECT	positive regulation of chemokine (C-X-C motif) ligand 2 production	2	1.2	0.047	0.81
GOTERM_BP_DIRECT	T cell chemotaxis	2	1.2	0.047	0.81

[truncated: 6 more sheets: c9, c10, c11, c12, Cluster-defining genes, MPP3USMPP3STCellCountByCluster]
