# Supplementary material for: Secretory MPP3 reinforce myeloid differentiation trajectory and amplify myeloid cell production
Source: J Exp Med. 2023 Apr 26;220(8):e20230088. doi: 10.1084/jem.20230088 (PMC10140385; doi:10.1084/jem.20230088)
Supplement: Table S4 — lists significantly differentially expressed genes. [file JEM_20230088_TableS4.xlsx]

## Sheet: title
Table S4. List of significantly differentially expressed genes (DEGs)
(A) ERhigh MPP3 vs. ERlow MPP3 DEGs in scRNA-seq dataset (minimum percent of expressed cell > 0.1, > 1.15-fold change and p-value [FDR adjust] < 0.05 ). (B) ERhigh MPP3 vs. ERlow MPP3 DEGs in bulk RNA-seq dataset (> 4-fold change and p-value [FDR adjust] < 0.05). (C) ERhigh MPP3 vs. GMP DEGs in scRNA-seq dataset (minimum percent of expressed cell > 0.2, > 2-fold change and p-value [FDR adjust] < …
References
Cabezas-Wallscheid, N., D. Klimmeck, J. Hansson, D.B. Lipka, A. Reyes, Q. Wang, D. Weichenhan, A. Lier, L. von Paleske, S. Renders, et al. 2014. Identification of regulatory networks in HSCs and their immediate progeny via integrated proteome, transcriptome, and DNA methylome analysis. Cell Stem Cell. 15:507–522. 10.1016/j.stem.2014.07.005
Rodriguez-Fraticelli, A.E., S.L. Wolock, C.S. Weinreb, R. Panero, S.H. Patel, M. Jankovic, J. Sun, R.A. Calogero, A.M. Klein, and F.D. Camargo. 2018. Clonal analysis of lineage fate in native haematopoiesis. Nature. 553:212–216. 10.1038/nature25168

## Sheet: A. ERhigh vs low MPP3 scDEGs
gene_name	log2FoldChange	pvalue	padj	CellPct_ERhigh	CellPct_ERlow
Elane	1.86307	0	0	0.952	0.95
Prtn3	1.81303	0	0	0.98	0.699
Mpo	1.59673	0	0	0.969	0.832
Ctsg	1.49601	0	0	0.954	0.879
Msrb1	1.20078	0	0	0.969	0.772
Plac8	1.1408	0	0	0.997	0.932
Ms4a3	1.13799	0	0	0.875	0.79
Ly6c2	0.910505	0	0	0.874	0.735
Fcgr3	0.904088	0	0	0.902	0.787
Anxa3	0.849264	0	0	0.902	0.71
Cebpd	0.780013	0	0	0.924	0.728
Igsf6	0.706854	0	0	0.874	0.667
G0s2	0.454288	0	0	0.913	0.687
Trib3	0.238587	0	0	0.994	0.959
Nupr1	0.114643	0	0	0.975	0.804
Cox6a2	0.103332	0	0	0.931	0.555
Ctla2a	-2.15955	0	0	1	0.994
Lyz2	0.724927	8.69068e-302	1.73814e-298	0.939	0.75
Rgcc	0.755362	1.11377e-300	2.22753e-297	0.84	0.389
Gsr	0.793691	7.39983e-295	1.47997e-291	0.976	0.779
Cd9	-0.909729	1.27081e-294	2.54162e-291	0.965	0.974
Adgrg1	-0.846769	1.30444e-279	2.60889e-276	0.901	0.941
Tkt	0.662108	3.38581e-277	6.77161e-274	0.993	0.973
Mgst1	0.670106	7.89938e-277	1.57988e-273	0.858	0.557
Ddit3	0.472056	2.37349e-275	4.74699e-272	0.993	0.904
Zfp36l2	-0.822757	3.34012e-275	6.68023e-272	0.98	0.986
S100a4	-1.65948	2.56332e-274	5.12664e-271	0.998	0.964
Gpi1	0.673776	2.87803e-274	5.75607e-271	0.993	0.974
Tnfaip2	0.477243	6.25472e-267	1.25094e-263	0.867	0.525
Atp8b4	0.532907	2.68881e-266	5.37762e-263	0.861	0.75
Arhgdib	0.631254	4.40313e-260	8.80627e-257	0.991	0.979
Clec12a	0.593128	2.03447e-257	4.06894e-254	0.815	0.678
Slpi	0.644479	3.39251e-257	6.78502e-254	0.837	0.698
Ramp1	0.64479	1.99503e-251	3.99006e-248	0.952	0.735
Rps2	0.444608	2.07313e-251	4.14626e-248	0.998	0.999
Tyrobp	0.589172	1.6489e-249	3.29781e-246	0.972	0.745
S100a10	-0.807428	8.3163e-249	1.66326e-245	0.816	0.959
Ifitm1	-1.65545	2.60421e-248	5.20843e-245	0.992	0.906
Rpsa	0.438063	1.01612e-246	2.03223e-243	1	0.999
Cst7	0.503193	9.03065e-244	1.80613e-240	0.832	0.417
Rpl41	0.34826	3.73933e-243	7.47865e-240	0.999	1
Plek	-0.748222	3.08684e-242	6.17368e-239	0.987	0.985
Dstn	0.836942	3.88826e-242	7.77653e-239	0.973	0.933
Alas1	0.577845	5.73222e-240	1.14644e-236	0.902	0.709
Atf5	0.328978	6.02047e-239	1.20409e-235	0.951	0.824
Rasgrp2	0.637458	2.82827e-233	5.65655e-230	0.886	0.606
Itm2b	0.660533	4.73568e-232	9.47136e-229	0.996	0.988
Tsc22d1	-1.27773	8.51721e-230	1.70344e-226	0.996	0.981
Bcl2l11	-0.708003	1.21439e-227	2.42878e-224	0.995	0.994
Gadd45a	0.287265	1.52199e-227	3.04397e-224	0.874	0.652
Gstm1	0.562956	2.45863e-224	4.91725e-221	0.96	0.805
Ap3s1	0.527418	1.23655e-222	2.47311e-219	0.967	0.792
Fcgr2b	0.470811	1.15157e-221	2.30315e-218	0.839	0.611
Ifitm3	-1.04929	1.73829e-221	3.47657e-218	0.968	0.957
Gda	0.520367	2.89009e-221	5.78018e-218	0.807	0.729
H2-T23	-0.631036	1.07781e-220	2.15563e-217	0.948	0.975
Rpl32	0.362854	2.95521e-218	5.91041e-215	0.998	1
Xdh	0.216365	2.19635e-216	4.39269e-213	0.851	0.925
Cyba	0.742392	1.48054e-215	2.96107e-212	0.96	0.819
Rps27a	0.315048	1.84406e-213	3.68813e-210	0.999	0.999
Actg1	0.564746	2.53523e-212	5.07047e-209	0.998	0.995
Rilpl2	0.511228	6.86143e-210	1.37229e-206	0.952	0.801
F630028O10Rik	0.690971	6.29849e-208	1.2597e-204	0.967	0.695
Rab44	0.415667	5.17023e-206	1.03405e-202	0.907	0.99
Rpl11	0.308864	8.29948e-205	1.6599e-201	0.997	0.998
Slc7a11	0.22737	1.88475e-204	3.7695e-201	0.972	0.985
Fcer1g	0.563445	1.0724e-201	2.1448e-198	0.978	0.795
Rpl29	0.36405	6.97445e-200	1.39489e-196	0.996	0.998
Pstpip1	0.489283	2.31842e-199	4.63684e-196	0.929	0.68
Rpl3	0.330389	1.85169e-198	3.70337e-195	0.997	0.998
Ethe1	0.49232	7.98486e-198	1.59697e-194	0.9	0.618
Mtus1	0.438621	4.76875e-196	9.53749e-193	0.78	0.692
Gmfg	0.532811	2.4923e-194	4.9846e-191	0.969	0.841
Plin2	0.461775	6.64217e-194	1.32843e-190	0.934	0.818
Snhg6	0.505739	2.47608e-191	4.95216e-188	0.986	0.975
Arhgap6	-0.604508	2.97708e-190	5.95417e-187	0.971	0.963
Ncf2	0.495367	1.28943e-189	2.57886e-186	0.952	0.825
Car2	-0.953071	2.37933e-185	4.75865e-182	0.873	0.878
Hp	0.584841	3.35375e-183	6.7075e-180	0.77	0.599
Prss57	0.539143	7.08145e-182	1.41629e-178	0.763	0.584
Arl11	0.41512	2.55449e-181	5.10898e-178	0.778	0.55
Sox4	-0.895016	1.03936e-180	2.07872e-177	0.957	0.945
Adssl1	0.484851	2.64452e-179	5.28904e-176	0.927	0.718
Cox8a	0.358615	2.96451e-177	5.92902e-174	0.994	0.989
Gadd45b	0.339645	4.07305e-176	8.1461e-173	0.854	0.748
Csf2rb	-0.818061	6.26033e-175	1.25207e-171	0.926	0.979
Xpc	0.490568	8.04444e-175	1.60889e-171	0.922	0.727
Stom	0.393344	9.72425e-175	1.94485e-171	0.785	0.827
Basp1	-0.820644	9.71655e-173	1.94331e-169	0.971	0.934
Cd14	0.204359	1.75853e-171	3.51706e-168	0.897	0.9
Ltb4r1	0.514493	3.03576e-170	6.07152e-167	0.781	0.529
Fos	0.231695	3.60015e-170	7.2003e-167	0.839	0.902
Tmem38b	0.388218	5.25163e-169	1.05033e-165	0.846	0.67
Kcnn4	-0.58391	1.05694e-168	2.11388e-165	0.801	0.883
Ccdc125	0.355333	5.24421e-168	1.04884e-164	0.804	0.663
Tnfaip8l2	0.268817	4.86673e-167	9.73346e-164	0.916	0.731
Grn	0.411669	2.36176e-166	4.72353e-163	0.901	0.661
Dmkn	0.671663	3.19634e-166	6.39267e-163	0.782	0.699
Myct1	-0.657328	4.78584e-165	9.57169e-162	0.995	0.912
Mgst2	0.520876	7.5045e-165	1.5009e-161	0.743	0.366
Cd34	-0.64672	8.34883e-164	1.66977e-160	0.813	0.89
Fkbp1a	-0.833015	2.717e-161	5.43401e-158	0.954	0.943
Vdac2	0.399543	5.50891e-160	1.10178e-156	0.985	0.96
Gpr171	-0.697709	2.06888e-159	4.13776e-156	0.999	0.994
Ffar2	0.183204	1.26728e-158	2.53455e-155	0.846	0.623
H2-Aa	-0.128598	9.9932e-158	1.99864e-154	0.668	0.32
Hexa	0.400824	3.00847e-157	6.01695e-154	0.922	0.696
Fyb	-0.613893	5.10349e-157	1.0207e-153	0.887	0.884
Fam46a	0.335216	1.17604e-155	2.35209e-152	0.864	0.852
Hmmr	0.224833	6.48755e-155	1.29751e-151	0.895	0.82
Mthfd2	0.25791	1.95408e-154	3.90816e-151	0.994	0.949
Tnfrsf9	-0.28695	2.78081e-154	5.56162e-151	0.859	0.922
Prdx5	0.503295	3.29785e-154	6.59571e-151	0.982	0.936
Cks2	0.525983	3.75029e-154	7.50058e-151	0.97	0.849
Impa2	0.361689	6.70344e-154	1.34069e-150	0.878	0.647
Rpl14	0.241324	1.13503e-152	2.27006e-149	0.997	0.998
H2-Q7	-0.772596	2.00617e-151	4.01234e-148	0.976	0.933
Ctsz	0.388066	5.71237e-151	1.14247e-147	0.955	0.813
Ppa1	-0.650951	1.44186e-150	2.88372e-147	0.915	0.907
Hsp90aa1	-0.600964	1.6813e-150	3.36259e-147	0.994	0.986
Upp1	-0.922714	1.5291e-148	3.0582e-145	0.877	0.94
Prc1	0.176029	2.47293e-148	4.94585e-145	0.96	0.851
Gpr141	0.275714	2.86181e-147	5.72362e-144	0.776	0.661
Selenoh	0.396921	8.82166e-147	1.76433e-143	0.962	0.787
Vsir	0.346484	2.8809e-146	5.7618e-143	0.788	0.627
Cbfa2t3	-0.514415	9.86049e-146	1.9721e-142	0.906	0.925
Cdca8	0.429087	6.31565e-145	1.26313e-141	0.875	0.799
Egr1	-0.169144	8.81561e-143	1.76312e-139	0.673	0.325
Jdp2	0.253535	1.0373e-142	2.0746e-139	0.973	0.788
Selenow	-0.380998	1.42241e-142	2.84482e-139	0.783	0.906
Neurl3	-0.702183	1.01491e-141	2.02982e-138	0.873	0.928
Rin3	0.351718	1.53628e-141	3.07256e-138	0.92	0.861
Ftl1	-0.496448	2.01698e-140	4.03396e-137	0.999	1
1110008F13Rik	0.358857	3.78859e-140	7.57718e-137	0.985	0.965
Pgd	0.340034	4.19026e-139	8.38051e-136	0.98	0.896
Ero1l	0.339502	1.53363e-138	3.06725e-135	0.953	0.92
H2afv	0.433049	2.09517e-138	4.19034e-135	0.982	0.923
Cdc42ep3	0.332084	6.15266e-138	1.23053e-134	0.904	0.693
Rab32	0.311286	6.81236e-138	1.36247e-134	0.818	0.529
Cebpe	0.812497	5.19008e-135	1.03802e-131	0.75	0.825
Clec5a	0.407742	5.22699e-135	1.0454e-131	0.736	0.428
Hmgn1	-0.448479	6.25043e-135	1.25009e-131	1	0.991
Trem3	0.389166	7.63939e-134	1.52788e-130	0.734	0.53
Pglyrp1	0.419852	3.52117e-133	7.04235e-130	0.699	0.408
Lbp	0.386224	5.23487e-133	1.04697e-129	0.728	0.452
Pygl	0.360047	1.28935e-132	2.57871e-129	0.769	0.427
Gng12	0.32208	2.98747e-132	5.97494e-129	0.967	0.865
S100a6	-1.04081	1.17254e-131	2.34508e-128	0.671	0.796
Id3	-0.476872	4.57162e-131	9.14324e-128	0.977	0.893
Snhg12	0.363099	9.8377e-131	1.96754e-127	0.978	0.93
Il15	0.125285	1.49059e-130	2.98118e-127	0.848	0.706
Vim	0.397193	3.40945e-130	6.81889e-127	0.989	0.88
Gal	-0.636173	9.43959e-130	1.88792e-126	0.795	0.439
Mef2c	-0.655133	2.27184e-129	4.54369e-126	0.888	0.952
Ncf4	0.340398	1.71085e-128	3.42171e-125	0.8	0.455
Ska1	0.210715	1.91718e-128	3.83435e-125	0.878	0.722
Gla	0.244923	6.10874e-128	1.22175e-124	0.766	0.476
Dap	0.309626	3.1643e-127	6.32859e-124	0.874	0.604
Jund	-0.50948	2.52574e-126	5.05148e-123	0.976	0.925
Tfec	0.27079	2.87926e-126	5.75853e-123	0.807	0.555
Gyg	0.347078	1.71764e-125	3.43528e-122	0.911	0.718
Tm7sf3	0.299576	3.01879e-125	6.03757e-122	0.806	0.509
Rasgef1b	-0.113683	4.63438e-125	9.26876e-122	0.916	0.964
Spc25	0.12382	5.12671e-125	1.02534e-121	0.956	0.92
Scin	-0.136041	6.79112e-125	1.35822e-121	0.77	0.396
Sat1	0.360552	1.11566e-124	2.23131e-121	0.978	0.994
Ablim1	-0.282082	1.58654e-124	3.17308e-121	0.756	0.876
Rnaset2a	0.244216	7.5326e-124	1.50652e-120	0.976	0.899
Atf4	0.338019	1.19446e-123	2.38892e-120	0.998	0.994
Ighm	0.431857	4.05345e-123	8.10691e-120	0.81	0.958
Pdcd4	0.329641	7.59965e-123	1.51993e-119	0.967	0.948
Meis1	-0.545541	3.04726e-122	6.09452e-119	0.936	0.822
Unc93b1	0.312403	4.5728e-122	9.14559e-119	0.868	0.642
Nkg7	0.387325	5.87295e-122	1.17459e-118	0.769	0.505
Clec2i	0.140301	1.09633e-121	2.19266e-118	0.822	0.814
Stambpl1	0.168319	4.84438e-121	9.68875e-118	0.79	0.542
Limd2	0.365501	1.63548e-120	3.27096e-117	0.977	0.898
Csf2ra	0.329908	4.65807e-120	9.31614e-117	0.867	0.634
Gata2	-0.59065	8.06794e-120	1.61359e-116	0.97	0.896
Tmem176b	-0.450613	1.14409e-119	2.28817e-116	0.902	0.889
Gas7	0.219464	3.20547e-119	6.41094e-116	0.739	0.539
Ccnd2	-0.643307	3.86889e-119	7.73779e-116	0.894	0.917
Fam105a	0.236345	1.21052e-118	2.42104e-115	0.853	0.619
Emb	0.232739	1.71156e-118	3.42312e-115	0.954	0.881
Hk3	0.27068	2.72271e-118	5.44541e-115	0.737	0.512
Procr	-0.456744	5.73911e-118	1.14782e-114	0.921	0.927
Cotl1	0.342214	2.12507e-117	4.25015e-114	0.864	0.658
Csf2rb2	-0.531589	7.05181e-117	1.41036e-113	0.836	0.875
C3	0.394915	1.73615e-115	3.4723e-112	0.718	0.603
Havcr2	-0.206545	1.90941e-115	3.81882e-112	0.947	0.901
Atp6ap2	0.348765	3.23317e-115	6.46634e-112	0.956	0.831
Mafg	0.354355	4.70871e-115	9.41742e-112	0.983	0.924
1700020L24Rik	0.36431	6.50649e-115	1.3013e-111	0.692	0.389
Sgo1	0.171065	6.62117e-115	1.32423e-111	0.868	0.717
Mpp1	0.294879	3.98898e-114	7.97796e-111	0.852	0.717
Npm1	0.307698	4.08354e-114	8.16708e-111	0.996	0.992
Ccdc18	0.165051	4.14812e-112	8.29623e-109	0.865	0.793
Ifngr1	0.308492	6.13506e-112	1.22701e-108	0.978	0.958
Hpcal1	0.22389	3.13428e-111	6.26855e-108	0.797	0.536
Fam110c	-0.137638	3.15545e-111	6.31089e-108	0.995	0.963
Sqor	0.216877	2.19298e-110	4.38596e-107	0.772	0.599
Sirpa	0.289834	4.47283e-110	8.94565e-107	0.765	0.523
Hmgb2	0.417019	1.31258e-109	2.62517e-106	0.996	0.992
Gpx1	0.297104	2.67877e-109	5.35754e-106	0.997	0.988
Lat2	-0.520316	7.39127e-109	1.47825e-105	0.919	0.833
Aurka	0.17904	8.10918e-109	1.62184e-105	0.818	0.664
Cd300a	0.235167	2.05149e-108	4.10298e-105	0.908	0.688
Cd200r3	-0.196641	3.77605e-107	7.5521e-104	0.895	0.875
Kcnq1ot1	-0.607274	4.7642e-107	9.52839e-104	0.956	0.954
Zfpm1	-0.470938	2.20132e-106	4.40263e-103	0.949	0.832
Svip	0.296053	6.12713e-106	1.22543e-102	0.854	0.86
Pnkp	0.29974	4.80422e-105	9.60844e-102	0.832	0.595
Mcee	0.261296	8.40014e-105	1.68003e-101	0.811	0.531
Rnaset2b	0.202428	8.50206e-105	1.70041e-101	0.969	0.834
Slc25a37	0.244844	1.57888e-103	3.15776e-100	0.804	0.584
Abcd2	0.295158	2.15636e-103	4.31273e-100	0.714	0.578
Slc18a2	-0.34118	7.22486e-103	1.44497e-99	0.954	0.891
Neu1	0.303665	2.38512e-102	4.77023e-99	0.823	0.74
Ccnb1	0.234951	1.33959e-101	2.67919e-98	0.774	0.611
Cyb5r1	0.17697	3.27246e-101	6.54492e-98	0.886	0.567
Mt1	0.455597	3.35854e-101	6.71708e-98	0.693	0.345
Adgrl4	-0.605115	8.90531e-101	1.78106e-97	0.93	0.883
Pgls	0.292549	6.63647e-100	1.32729e-96	0.988	0.963
Mir155hg	-0.21224	9.03608e-100	1.80722e-96	0.943	0.94
S100a8	1.23889	1.79951e-99	3.59902e-96	0.744	0.895
Il16	0.217682	2.10146e-99	4.20292e-96	0.754	0.498
Rac2	0.33638	2.69403e-99	5.38806e-96	0.969	0.886
Itgb3	-0.204897	5.19641e-99	1.03928e-95	0.764	0.978
Npc2	0.256145	8.0302e-99	1.60604e-95	0.988	0.971
Fut8	-0.477208	8.1936e-99	1.63872e-95	0.946	0.944
Plxdc2	-0.375325	1.38826e-98	2.77651e-95	0.982	0.892
Nrgn	-0.710835	2.3151e-98	4.63019e-95	0.977	0.793
B4galnt1	0.281129	1.44987e-97	2.89974e-94	0.959	0.838
Gm1604a	0.294834	3.30493e-97	6.60986e-94	0.698	0.413
Serpinb1a	0.281594	1.01863e-96	2.03726e-93	0.969	0.908
Asap1	0.268575	1.12655e-96	2.25309e-93	0.895	0.736
Idh1	0.26811	2.95897e-96	5.91794e-93	0.821	0.664
Cmtm7	0.302846	3.41253e-96	6.82507e-93	0.992	0.982
Neat1	-0.600582	1.0608e-95	2.12159e-92	0.99	0.998
Smc4	0.371886	1.25829e-94	2.51658e-91	0.972	0.844
Tubb5	0.390114	1.35029e-94	2.70058e-91	0.994	0.989
Nfkbil1	0.20722	8.38472e-94	1.67694e-90	0.972	0.831
Plscr1	-0.611841	1.13694e-93	2.27388e-90	0.895	0.88
Ube2s	0.398439	2.46787e-93	4.93574e-90	0.989	0.964
Dok3	0.285859	2.55258e-93	5.10516e-90	0.713	0.522
Ptprcap	-0.385464	4.26824e-93	8.53648e-90	0.864	0.882
Tacc3	0.233136	8.0666e-93	1.61332e-89	0.788	0.65
Fnbp1l	-0.252773	2.79037e-92	5.58073e-89	0.906	0.959
Mctp1	0.193841	1.6467e-91	3.29339e-88	0.919	0.814
Coro1a	0.3057	4.16137e-91	8.32275e-88	0.984	0.957
Ccl5	-0.313627	1.07855e-90	2.1571e-87	0.741	0.637
Tcn2	0.266905	3.27966e-90	6.55932e-87	0.728	0.527
Knstrn	0.318155	3.8534e-90	7.70681e-87	0.767	0.818
Prkcd	0.247269	9.83759e-90	1.96752e-86	0.895	0.716
Ndc80	0.187077	1.06776e-89	2.13551e-86	0.862	0.797
Tm6sf1	0.24648	7.77575e-89	1.55515e-85	0.894	0.682
Ptgr1	0.294955	1.57527e-88	3.15054e-85	0.715	0.582
Ccdc34	0.288443	1.00884e-87	2.01768e-84	0.89	0.851
Dusp2	-0.783715	1.32153e-87	2.64306e-84	0.928	0.868
Snrpg	0.259643	1.95198e-87	3.90397e-84	0.987	0.968
Hsph1	-0.284109	4.94393e-87	9.88785e-84	0.929	0.956
Casp1	0.20012	7.23191e-87	1.44638e-83	0.878	0.672
Plod3	0.240746	1.49088e-86	2.98175e-83	0.827	0.814
Cox4i2	-0.144492	3.60714e-86	7.21427e-83	0.829	0.394
Flnb	-0.169348	4.76579e-86	9.53157e-83	0.716	0.913
Lta4h	0.255266	9.85784e-86	1.97157e-82	0.866	0.686
Mapkapk2	0.249099	1.97344e-85	3.94688e-82	0.963	0.908
Nt5dc2	0.226797	4.16676e-85	8.33352e-82	0.846	0.696
Atp5g2	0.237391	8.08237e-85	1.61647e-81	0.994	0.991
Nin	0.239003	1.31251e-84	2.62501e-81	0.816	0.728
Capg	-0.319489	3.53287e-84	7.06574e-81	0.979	0.954
Ikzf2	-0.467256	8.29826e-84	1.65965e-80	0.98	0.895
Htatip2	0.22248	1.04941e-83	2.09882e-80	0.857	0.686
Tmed3	0.28314	1.90122e-83	3.80244e-80	0.985	0.975
Pck2	0.200356	7.74899e-83	1.5498e-79	0.978	0.857
Eif4ebp1	0.254631	8.7495e-83	1.7499e-79	0.98	0.905
Ptms	-0.422585	5.1138e-82	1.02276e-78	0.756	0.784
Runx1	-0.388971	9.69153e-82	1.93831e-78	0.924	0.965
Hvcn1	0.301831	9.69957e-82	1.93991e-78	0.69	0.628
Lamtor4	0.316682	1.03912e-81	2.07823e-78	0.986	0.944
Phlda2	-0.136411	1.16376e-81	2.32752e-78	0.901	0.458
F10	0.334208	1.28753e-81	2.57506e-78	0.668	0.314
Nfam1	0.228481	2.36135e-81	4.72269e-78	0.741	0.538
Tifa	0.156673	2.47766e-81	4.95533e-78	0.824	0.63
Fes	0.24326	3.56028e-81	7.12056e-78	0.891	0.709
Hlf	-0.774489	5.26609e-81	1.05322e-77	0.853	0.83
Smpdl3a	0.274204	6.17164e-81	1.23433e-77	0.828	0.653
Ckap2l	0.163175	9.88811e-81	1.97762e-77	0.824	0.693
Tspo	0.256012	1.35306e-80	2.70611e-77	0.982	0.97
Siva1	0.272511	1.80026e-80	3.60052e-77	0.984	0.942
App	0.209112	7.22093e-80	1.44419e-76	0.809	0.774
Gnl3	-0.425528	1.29219e-79	2.58437e-76	0.897	0.903
Napsa	0.285901	1.35083e-79	2.70167e-76	0.967	0.908
Tspan13	-0.364576	1.55111e-79	3.10222e-76	0.847	0.808
Sp140	0.245347	2.07898e-79	4.15796e-76	0.874	0.783
Emilin2	-0.26718	3.15776e-79	6.31551e-76	0.745	0.875
Dtx4	0.215596	1.82971e-78	3.65943e-75	0.698	0.475
Plaur	0.198901	2.29829e-78	4.59657e-75	0.943	0.723
Cenph	0.14157	3.13058e-78	6.26115e-75	0.827	0.715
Hs3st1	-0.204253	3.83203e-78	7.66407e-75	0.929	0.784
Gzmb	-0.811843	1.42154e-77	2.84309e-74	0.974	0.906
Nop10	-0.283321	2.29327e-77	4.58653e-74	0.93	0.948
Rab27b	-0.138851	2.53108e-77	5.06217e-74	0.977	0.825
Knl1	0.186081	2.77931e-77	5.55862e-74	0.833	0.817
Nme1	-0.352756	4.66471e-77	9.32942e-74	0.963	0.955
Ubald2	0.273793	5.02478e-77	1.00496e-73	0.945	0.8
H2afz	0.263981	5.94874e-77	1.18975e-73	0.997	0.994
Aurkb	0.157201	6.36401e-77	1.2728e-73	0.796	0.725
Pde4d	0.249198	7.3418e-77	1.46836e-73	0.816	0.693
Tcirg1	0.200889	8.99724e-77	1.79945e-73	0.765	0.591
Igfbp4	0.233911	1.44081e-76	2.88162e-73	0.716	0.453
Ddx21	-0.360188	3.86885e-76	7.7377e-73	0.999	0.984
Cdc20	0.254726	5.94929e-76	1.18986e-72	0.775	0.595
Ncf1	0.195502	6.19947e-76	1.23989e-72	0.967	0.984
Cep164	0.202083	1.44994e-75	2.89989e-72	0.779	0.872
Cenpw	0.197067	2.28696e-75	4.57392e-72	0.811	0.63
Ppp2cb	0.22479	2.34964e-75	4.69927e-72	0.871	0.694
B3gnt5	-0.199501	1.33819e-74	2.67638e-71	0.986	0.998
Tmsb4x	-0.398976	1.37467e-74	2.74934e-71	0.999	0.999
Hemgn	-0.117922	1.52452e-74	3.04903e-71	0.656	0.336
Birc5	0.373927	2.24156e-74	4.48312e-71	0.805	0.847
Tcf4	-0.35031	1.15412e-73	2.30823e-70	0.888	0.934
Etfb	0.296265	1.27143e-73	2.54286e-70	0.958	0.898
Idi1	-0.408979	1.52424e-73	3.04847e-70	0.749	0.82
Mrpl33	0.251504	1.73459e-73	3.46917e-70	0.979	0.929
Lilr4b	-0.412103	2.01306e-73	4.02611e-70	0.929	0.928
Bace1	0.212881	4.29444e-73	8.58888e-70	0.711	0.474
Mapkapk3	0.189133	5.74125e-73	1.14825e-69	0.887	0.748
Ube2c	0.424773	1.14874e-72	2.29747e-69	0.769	0.785
Prdx1	-0.329018	1.49566e-72	2.99133e-69	0.955	0.969
Cenpe	0.356013	2.62565e-72	5.25129e-69	0.776	0.852
Reep4	0.156268	3.52235e-72	7.04471e-69	0.876	0.659
Selp	-0.231352	4.65692e-72	9.31385e-69	0.976	0.932
Bex1	-0.118008	5.45941e-72	1.09188e-68	0.914	0.587
Myo1f	0.206832	5.9353e-72	1.18706e-68	0.685	0.403
Frat2	0.22354	2.48837e-71	4.97674e-68	0.918	0.895
Lrmp	0.197757	3.18964e-71	6.37927e-68	0.736	0.506
Atrn	0.240481	4.42874e-71	8.85749e-68	0.799	0.834
Taldo1	0.191249	5.84521e-71	1.16904e-67	0.991	0.979
Runx3	-0.404353	6.19826e-71	1.23965e-67	0.948	0.91
Pycard	0.245149	1.20558e-70	2.41117e-67	0.881	0.717
Rbms1	0.210964	4.03392e-70	8.06783e-67	0.846	0.69
Nabp1	-0.140617	4.21299e-70	8.42597e-67	0.746	0.907
1700123O20Rik	0.262529	4.65123e-70	9.30246e-67	0.947	0.833
Cdca3	0.288015	1.91827e-69	3.83655e-66	0.751	0.792
Esd	-0.321591	3.06637e-69	6.13275e-66	0.991	0.986
Ppp1r14b	-0.323197	3.07964e-69	6.15927e-66	0.97	0.97
Tpx2	0.280848	5.44926e-69	1.08985e-65	0.828	0.784
Pim1	-0.859869	2.62283e-68	5.24565e-65	0.976	0.927
Dlgap5	0.159753	3.03628e-68	6.07257e-65	0.751	0.497
Baz1a	0.255904	3.28921e-68	6.57843e-65	0.973	0.927
Asph	-0.218984	4.71344e-68	9.42688e-65	0.796	0.903
Sh3glb1	-0.281539	5.7822e-68	1.15644e-64	0.99	0.983
Plp2	-0.304521	6.7789e-68	1.35578e-64	0.75	0.813
Smad7	-0.298559	9.24416e-68	1.84883e-64	0.892	0.929
Chchd10	0.111072	1.65466e-67	3.30933e-64	0.802	0.568
Cks1b	0.275352	3.32875e-67	6.65749e-64	0.967	0.877
Tmem192	0.168039	2.87035e-66	5.74069e-63	0.818	0.627
Clec4a2	0.587952	9.59931e-66	1.91986e-62	0.673	0.618
Itgb2	0.20535	1.01509e-65	2.03018e-62	0.707	0.411
Nop56	-0.335097	4.29314e-65	8.58627e-62	0.895	0.901
Med21	0.269668	5.46857e-65	1.09371e-61	0.934	0.822
Sap30	0.20482	7.68306e-65	1.53661e-61	0.902	0.718
Skil	-0.33345	2.03591e-64	4.07182e-61	0.967	0.946
Cdkn2d	0.101647	2.35487e-64	4.70975e-61	0.946	0.701
Ubc	-0.344734	3.89777e-64	7.79553e-61	0.996	0.989
Tmx4	0.256694	4.21567e-64	8.43134e-61	0.918	0.901
Cenpu	0.115911	5.5296e-64	1.10592e-60	0.776	0.651
Npm3	0.223283	6.1453e-64	1.22906e-60	0.911	0.761
Abhd11	0.170034	1.12289e-63	2.24579e-60	0.808	0.594
Hist1h2ap	0.540892	1.26234e-63	2.52468e-60	0.931	0.722
Il1rl1	-0.119478	2.03125e-63	4.06249e-60	0.722	0.222
Pfkp	0.143798	3.68438e-62	7.36875e-59	0.782	0.579
Klf13	0.205614	4.89883e-62	9.79765e-59	0.944	0.879
Dbf4	0.212536	6.14521e-62	1.22904e-58	0.909	0.791
Tbc1d31	0.137934	8.70514e-62	1.74103e-58	0.883	0.791
Dnmt3l	0.230039	1.15209e-61	2.30417e-58	0.66	0.273
Slco4a1	-0.248182	4.07083e-61	8.14166e-58	0.895	0.996
Rgs1	-0.827161	1.01149e-60	2.02299e-57	0.969	0.843
Ccl4	-1.37563	1.05449e-60	2.10898e-57	0.905	0.948
Lgals1	0.123582	1.95741e-60	3.91483e-57	0.903	0.649
Spc24	0.245672	2.53051e-60	5.06101e-57	0.759	0.681
Vamp4	0.163464	3.09951e-60	6.19902e-57	0.73	0.6
Msmo1	-0.40176	3.20891e-60	6.41783e-57	0.802	0.835
Hmga2	-0.202044	1.39263e-59	2.78526e-56	0.879	0.436
Hbegf	-0.149741	1.98907e-59	3.97813e-56	0.845	0.53
Evi2a	0.102762	2.14451e-59	4.28903e-56	0.806	0.653
Vamp5	-0.350116	4.44844e-59	8.89687e-56	0.857	0.836
Plk1	0.164081	5.9363e-59	1.18726e-55	0.781	0.571
Top2a	0.191842	1.33666e-58	2.67331e-55	0.905	0.72
Bin1	0.206712	1.39562e-58	2.79125e-55	0.898	0.736
Kif20b	0.134549	1.81327e-58	3.62655e-55	0.871	0.758
Ctsb	0.194968	2.87536e-58	5.75072e-55	0.893	0.762
Hist1h2ae	0.171802	3.51192e-58	7.02384e-55	0.82	0.65
Ccl3	-0.591723	1.44394e-57	2.88789e-54	0.814	0.649
Nup37	0.128931	2.01109e-57	4.02219e-54	0.792	0.556
Sgms2	0.250968	2.78496e-57	5.56992e-54	0.668	0.706
Fcer1a	-0.130284	2.85683e-56	5.71365e-53	0.634	0.076
Slc22a3	-0.133147	5.34284e-56	1.06857e-52	0.917	0.47
Zfp36	-0.349111	8.64343e-56	1.72869e-52	0.938	0.957
Chil3	0.15504	8.99171e-56	1.79834e-52	0.457	0.37
Cd48	0.128337	1.15967e-55	2.31934e-52	0.764	0.56
Tubb4b	-0.348662	1.76596e-55	3.53193e-52	0.954	0.949
BC035044	0.158408	1.2111e-54	2.4222e-51	0.846	0.633
Ptpn22	0.147294	4.14027e-54	8.28055e-51	0.67	0.472
Prg2	-0.239375	8.37288e-54	1.67458e-50	0.774	0.524
Echs1	0.200663	9.21944e-54	1.84389e-50	0.893	0.737
Cdt1	0.190059	1.11676e-53	2.23351e-50	0.783	0.57
Id2	-0.52046	1.58552e-53	3.17105e-50	0.753	0.795
Plin3	0.185058	4.07803e-53	8.15606e-50	0.773	0.68
Phgdh	0.232673	4.20866e-53	8.41732e-50	0.971	0.897
Paox	0.169097	9.93639e-53	1.98728e-49	0.685	0.428
Sorl1	0.211043	1.28224e-52	2.56448e-49	0.66	0.733
Mki67	0.224178	1.42145e-52	2.8429e-49	0.782	0.86
Incenp	0.181321	3.87359e-52	7.74718e-49	0.732	0.569
Tnfrsf1b	0.196879	5.32492e-52	1.06498e-48	0.776	0.782
Ranbp1	-0.292762	7.47183e-52	1.49437e-48	0.96	0.958
Khk	0.14755	9.7322e-52	1.94644e-48	0.815	0.679
Ppt2	0.120521	1.85675e-51	3.71349e-48	0.881	0.735
Tespa1	-0.437361	2.13964e-51	4.27927e-48	0.971	0.908
Mfsd13a	0.197174	2.63325e-51	5.26649e-48	0.678	0.514
Cdkn1a	-0.323587	5.94126e-51	1.18825e-47	0.995	0.993
Glrx	0.202576	1.11626e-50	2.23252e-47	0.913	0.788
Cybb	0.342875	4.33102e-50	8.66204e-47	0.656	0.42
Fabp5	-0.593229	5.11483e-50	1.02297e-46	0.671	0.737
Igbp1	0.154035	1.26585e-49	2.53169e-46	0.928	0.835
St8sia4	-0.325152	1.32259e-49	2.64519e-46	0.838	0.963
Nusap1	0.14833	1.74105e-49	3.4821e-46	0.849	0.81
Asnsd1	0.161386	1.43507e-48	2.87013e-45	0.878	0.74
Ahnak	-0.332322	6.53927e-48	1.30785e-44	0.785	0.781
Traf1	-0.382227	7.60263e-48	1.52053e-44	0.782	0.854
Nop58	-0.276605	8.91353e-48	1.78271e-44	0.933	0.919
Kcnk12	0.144331	2.10831e-47	4.21662e-44	0.861	0.687
Ier5	-0.329398	2.12653e-47	4.25306e-44	0.975	0.937
Kif11	0.137943	3.4309e-47	6.8618e-44	0.793	0.751
Cd53	-0.361801	8.14915e-47	1.62983e-43	0.978	0.983
Mpl	-0.171143	8.94824e-47	1.78965e-43	0.823	0.411
Olfr1369-ps1	-0.141483	1.53639e-46	3.07278e-43	0.96	0.649
Adgre5	0.22018	2.21959e-46	4.43917e-43	0.633	0.443
Ttc32	0.149875	2.821e-46	5.642e-43	0.871	0.731
Cxcr4	0.156188	3.07743e-46	6.15485e-43	0.855	0.886
Ncl	-0.31202	3.41076e-46	6.82151e-43	0.992	0.991
Ptgs2	-0.254063	6.79467e-46	1.35893e-42	0.944	0.942
Dirc2	0.185652	7.33635e-46	1.46727e-42	0.728	0.78
Pdcd1lg2	-0.218588	1.20225e-45	2.40451e-42	0.842	0.805
Cd200r4	-0.303531	1.21263e-45	2.42527e-42	0.957	0.921
Cd44	0.122766	2.68136e-45	5.36271e-42	0.911	0.746
Fth1	0.107003	2.86522e-45	5.73044e-42	0.997	1
Fcnb	0.160143	3.71732e-45	7.43464e-42	0.434	0.246
Mycn	-0.28145	3.90882e-45	7.81764e-42	0.988	0.51
Litaf	0.116537	4.23961e-45	8.47922e-42	0.909	0.72
Cyb5a	-0.297516	4.53873e-45	9.07746e-42	0.979	0.972
Hmgn2	0.187359	5.25858e-45	1.05172e-41	0.994	0.976
Mid1ip1	0.135779	1.3157e-44	2.63141e-41	0.75	0.56
Cdk1	0.15311	2.88533e-44	5.77066e-41	0.804	0.656
Cdc45	0.168736	3.94384e-44	7.88768e-41	0.75	0.695
Tuba1a	-0.347736	5.49377e-44	1.09875e-40	0.72	0.745
Ccnb2	0.279452	5.59488e-44	1.11898e-40	0.69	0.705
Itgam	0.255925	9.6875e-44	1.9375e-40	0.644	0.578
Gfi1	0.226775	1.3581e-43	2.7162e-40	0.755	0.951
Pmm1	0.119849	1.42949e-43	2.85899e-40	0.691	0.501
Manf	-0.409906	1.47897e-43	2.95795e-40	0.991	0.98
Cyp51	-0.300127	4.01275e-43	8.0255e-40	0.868	0.854
Lair1	0.184687	7.16256e-43	1.43251e-39	0.654	0.43
Lamp1	0.166904	1.37672e-42	2.75343e-39	0.976	0.917
Myb	-0.326367	2.69866e-42	5.39731e-39	0.972	0.936
Palm	0.178878	4.26428e-42	8.52856e-39	0.657	0.536
Fgd4	0.197279	5.02385e-42	1.00477e-38	0.696	0.695
Ifngr2	0.131314	6.1824e-42	1.23648e-38	0.796	0.796
Ttc39c	0.145682	1.06018e-41	2.12035e-38	0.657	0.612
Galnt6	-0.191581	3.16273e-41	6.32545e-38	0.683	0.849
Ifi27	-0.460473	9.05779e-41	1.81156e-37	0.847	0.839
Ankrd28	0.13416	3.7628e-40	7.5256e-37	0.793	0.675
Plppr3	0.167607	5.66456e-40	1.13291e-36	0.634	0.494
Cdk2ap2	0.190069	1.55782e-39	3.11565e-36	0.984	0.957
Rnaseh2a	0.134108	4.17525e-39	8.35051e-36	0.847	0.712
Pmepa1	-0.450771	4.75908e-39	9.51816e-36	0.973	0.804
Htra2	0.148137	4.86251e-39	9.72502e-36	0.847	0.688
F2rl2	-0.106797	8.43953e-39	1.68791e-35	0.885	0.566
Kif22	0.10836	1.27528e-38	2.55057e-35	0.737	0.631
Lsm4	0.167491	2.65738e-38	5.31475e-35	0.963	0.887
Anxa1	0.180959	3.33482e-38	6.66964e-35	0.788	0.638
Gsn	-0.309854	1.45322e-37	2.90645e-34	0.779	0.794
Chpt1	0.144633	1.57052e-37	3.14104e-34	0.716	0.576
Nolc1	-0.272905	2.64085e-37	5.28169e-34	0.833	0.84
Gsto1	0.156581	3.14111e-37	6.28221e-34	0.876	0.749
Cycs	-0.225368	1.10707e-36	2.21413e-33	0.973	0.962
Apoe	-0.584224	3.5204e-36	7.0408e-33	0.829	0.826
Gmnn	0.127825	4.20172e-36	8.40345e-33	0.85	0.732
Rida	0.101216	7.49442e-36	1.49888e-32	0.714	0.546
Sun2	0.120377	1.30794e-35	2.61588e-32	0.862	0.882
Cebpb	0.131824	1.4999e-35	2.99979e-32	0.988	0.964
F13a1	0.114727	1.92722e-35	3.85444e-32	0.418	0.185
Zfp36l1	-0.102085	1.98225e-35	3.96449e-32	0.935	0.658
Slc3a2	0.134859	4.17545e-35	8.3509e-32	0.993	0.99
Btg2	-0.195132	5.02024e-35	1.00405e-31	0.996	1
Dram1	0.193322	1.04194e-34	2.08388e-31	0.661	0.779
Gimap5	-0.199626	1.40613e-34	2.81225e-31	0.821	0.455
Apex1	-0.227693	1.65182e-34	3.30364e-31	0.854	0.84
Rfc4	0.131325	4.5718e-34	9.1436e-31	0.856	0.732
Hes1	-0.17358	5.31756e-34	1.06351e-30	0.983	0.81
Gclm	0.132427	5.7129e-34	1.14258e-30	0.992	0.967
Lst1	0.120881	9.41068e-34	1.88214e-30	0.773	0.59
Mxi1	0.172498	1.66565e-33	3.33131e-30	0.818	0.904
Ctsd	0.135624	2.50003e-33	5.00007e-30	0.981	0.947
Calca	-0.539757	4.38275e-33	8.7655e-30	0.762	0.709
Gcsh	-0.209234	6.38587e-33	1.27717e-29	0.794	0.775
Racgap1	0.164715	9.22738e-33	1.84548e-29	0.733	0.826
Smc2	0.155836	1.1137e-32	2.22739e-29	0.892	0.815
G6pdx	0.107793	1.6372e-32	3.2744e-29	0.778	0.594
Pmf1	0.139369	1.72435e-32	3.4487e-29	0.699	0.492
B3gnt8	0.140757	1.99928e-32	3.99856e-29	0.676	0.499
Themis2	0.151483	2.16112e-32	4.32223e-29	0.625	0.457
Vegfc	-0.140575	7.1174e-32	1.42348e-28	0.891	0.856
Uchl1	-0.205807	7.16517e-32	1.43303e-28	0.83	0.482
Lmo1	0.155792	1.09485e-31	2.1897e-28	0.617	0.403
Mad2l1	0.131725	1.1325e-31	2.265e-28	0.679	0.57
Lsm3	0.146246	1.28161e-31	2.56322e-28	0.932	0.858
Pgam1	0.127342	1.46989e-31	2.93977e-28	0.993	0.967
Wfdc21	0.611142	1.5394e-31	3.0788e-28	0.647	0.533
Milr1	0.134281	1.92949e-31	3.85898e-28	0.738	0.831
Soat1	0.122109	2.14426e-31	4.28851e-28	0.884	0.962
Gpr160	0.199077	3.2404e-31	6.4808e-28	0.684	0.89
Zbtb7b	0.103588	3.66805e-31	7.3361e-28	0.79	0.776
Hsd11b1	0.260194	5.56636e-31	1.11327e-27	0.65	0.721
Cldn15	0.271189	5.81183e-31	1.16237e-27	0.627	0.406
Cyp11a1	-0.535157	6.59048e-31	1.3181e-27	0.805	0.471
Hat1	0.141589	6.77036e-31	1.35407e-27	0.901	0.793
Atp6v1b2	0.128008	7.79064e-31	1.55813e-27	0.862	0.771
Bub1	0.125275	1.04499e-30	2.08998e-27	0.704	0.578
C3ar1	-0.22239	1.1234e-30	2.2468e-27	0.943	0.855
Plgrkt	-0.245119	2.77501e-30	5.55001e-27	0.932	0.914
Hdc	0.120293	3.1372e-30	6.27439e-27	0.662	0.528
Rpia	0.151949	4.96447e-30	9.92894e-27	0.861	0.742
Cnbp	-0.164904	5.95612e-30	1.19122e-26	0.964	0.963
Samd9l	-0.168307	1.00701e-29	2.01402e-26	0.842	0.917
Ank	-0.132718	1.09044e-29	2.18087e-26	0.693	0.744
Nucb2	0.20193	1.6546e-29	3.3092e-26	0.728	0.826
Kit	-0.315437	1.99052e-29	3.98103e-26	0.92	0.876
Myl12b	0.132496	2.65212e-29	5.30424e-26	0.977	0.933
Gm20658	0.125521	2.7009e-29	5.40179e-26	0.619	0.408
Hipk2	-0.154401	3.97107e-29	7.94214e-26	0.969	0.986
Set	-0.171248	4.47347e-29	8.94694e-26	0.996	0.989
Rnasel	0.118711	5.094e-29	1.0188e-25	0.772	0.765
Tfdp1	0.135727	5.143e-29	1.0286e-25	0.891	0.775
Dkc1	-0.188903	1.24158e-28	2.48316e-25	0.816	0.822
Ier3	-0.563672	1.35362e-28	2.70724e-25	0.981	0.883
Acsl1	0.112552	1.82496e-28	3.64993e-25	0.73	0.56
Itgal	0.129008	2.24384e-28	4.48768e-25	0.651	0.464
Phb2	0.137365	3.92168e-28	7.84337e-25	0.976	0.946
Ccnd1	-0.1642	6.44791e-28	1.28958e-24	0.478	0.399
Prdx6	0.119044	1.04915e-27	2.09831e-24	0.984	0.964
Odc1	-0.183586	1.3073e-27	2.6146e-24	0.993	0.986
P2ry14	-0.119221	1.39391e-27	2.78782e-24	0.835	0.52
Tnip3	-0.707389	3.71368e-27	7.42736e-24	0.887	0.818
Pabpc4	0.11296	3.89812e-27	7.79624e-24	0.877	0.778
Tmcc1	0.182734	4.22848e-27	8.45696e-24	0.775	0.862
Gimap1	-0.321215	5.45758e-27	1.09152e-23	0.877	0.687
Eps8	-0.103483	6.61744e-27	1.32349e-23	0.708	0.469
Sema4a	0.186379	6.99394e-27	1.39879e-23	0.598	0.278
B4galt6	0.157305	7.06368e-27	1.41274e-23	0.675	0.639
Pbx1	-0.199401	1.06939e-26	2.13878e-23	0.688	0.749
Kif23	0.124886	1.09905e-26	2.1981e-23	0.788	0.799
Rassf4	0.19985	1.29167e-26	2.58335e-23	0.62	0.555
Slc48a1	0.12153	1.75725e-26	3.5145e-23	0.954	0.874
Nap1l1	-0.170215	1.94087e-26	3.88173e-23	0.989	0.978
Col4a2	-0.33799	2.44535e-26	4.8907e-23	0.932	0.746
Exosc8	0.130214	7.56857e-26	1.51371e-22	0.939	0.837
Trim45	0.187185	9.91474e-26	1.98295e-22	0.622	0.57
Slc7a8	-0.130275	1.0609e-25	2.1218e-22	0.876	0.867
Ccna2	0.192063	1.75801e-25	3.51602e-22	0.711	0.678
Rabgap1l	-0.219665	1.78816e-25	3.57631e-22	0.834	0.902
Rpa3	0.113221	3.16642e-25	6.33285e-22	0.83	0.7
Irf2bp2	0.12895	4.2774e-25	8.55479e-22	0.968	0.886
Asf1a	0.131845	9.73203e-25	1.94641e-21	0.911	0.803
Btg1	-0.30712	9.81811e-25	1.96362e-21	0.99	0.999
Tmem176a	-0.199988	1.56289e-24	3.12578e-21	0.73	0.751
Mrpl18	0.145283	2.34931e-24	4.69863e-21	0.973	0.94
Ly6e	-0.200156	2.54642e-24	5.09283e-21	0.975	0.959
Ddit4	-0.237988	3.68127e-24	7.36255e-21	0.999	0.986
Cacybp	-0.185353	3.8611e-24	7.72221e-21	0.985	0.967
Poc1a	0.133647	5.40659e-24	1.08132e-20	0.692	0.739
Chd7	0.13622	7.89218e-24	1.57844e-20	0.734	0.903
Zbtb20	-0.260578	9.46588e-24	1.89318e-20	0.814	0.777
Nifk	-0.183563	1.13972e-23	2.27944e-20	0.863	0.847
Ptma	0.128762	1.81211e-23	3.62423e-20	0.999	0.999
Car13	-0.10202	2.25102e-23	4.50205e-20	0.699	0.788
Thbs1	0.37535	3.30721e-23	6.61441e-20	0.646	0.749
Rhob	0.124409	5.62083e-23	1.12417e-19	0.695	0.512
Plk4	0.137972	8.08323e-23	1.61665e-19	0.718	0.715
Apobec3	-0.173219	9.27588e-23	1.85518e-19	0.918	0.9
Mcemp1	0.281116	1.08264e-22	2.16529e-19	0.606	0.384
Tuba1c	-0.205559	1.45217e-22	2.90434e-19	0.995	0.963
Fdps	-0.213014	2.61499e-22	5.22997e-19	0.874	0.859
Phf10	0.109043	2.85887e-22	5.71775e-19	0.906	0.789
Hjurp	0.10584	4.86573e-22	9.73145e-19	0.852	0.743
Arid5b	0.138293	1.23789e-21	2.47579e-18	0.81	0.904
Rrp1b	-0.203853	1.41934e-21	2.83869e-18	0.779	0.782
Smim4	0.101949	2.95459e-21	5.90918e-18	0.773	0.67
Rhou	0.13488	5.33304e-21	1.06661e-17	0.633	0.388
Tuba4a	0.124134	8.16644e-21	1.63329e-17	0.974	0.937
Rif1	-0.185052	1.16863e-20	2.33726e-17	0.817	0.797
Dst	-0.187766	1.32023e-20	2.64046e-17	0.946	0.843
Pxylp1	0.114232	1.33519e-20	2.67038e-17	0.614	0.438
Ppid	-0.144454	1.76367e-20	3.52734e-17	0.913	0.899
Adam8	-0.127507	1.8989e-20	3.79781e-17	0.931	0.576
Card9	0.17034	2.2307e-20	4.4614e-17	0.603	0.475
Pdgfrb	-0.110325	2.79587e-20	5.59173e-17	0.986	0.961
Lcn2	0.218592	5.72554e-20	1.14511e-16	0.595	0.506
Agps	0.112237	6.64456e-20	1.32891e-16	0.73	0.709
Ddx18	-0.155142	8.48367e-20	1.69673e-16	0.948	0.935
Arhgap11a	0.130174	2.8816e-19	5.7632e-16	0.727	0.784
Calr	-0.154223	3.39393e-19	6.78785e-16	0.998	0.992
Cuedc1	-0.136353	4.71278e-19	9.42557e-16	0.813	0.504
Bola2	0.103648	4.95942e-19	9.91884e-16	0.988	0.954
Bri3	0.108206	5.08835e-19	1.01767e-15	0.971	0.943
Chdh	0.16991	1.11925e-18	2.2385e-15	0.606	0.426
Epcam	-0.160734	1.34222e-18	2.68443e-15	0.827	0.564
Tns1	-0.114094	1.86211e-18	3.72422e-15	0.736	0.475
Cenpf	0.187211	3.173e-18	6.346e-15	0.716	0.879
Cystm1	-0.200396	4.47329e-18	8.94657e-15	0.907	0.832
Srm	-0.166359	6.44286e-18	1.28857e-14	0.834	0.809
Prss34	-0.778228	7.41019e-18	1.48204e-14	0.493	0.149
Hmgn3	-0.24622	1.55478e-17	3.10955e-14	0.69	0.645
Hbb-bt	-0.921103	1.69462e-17	3.38923e-14	0.885	0.61
Tuba1b	-0.236141	1.74174e-17	3.48349e-14	0.937	0.94
Vcam1	0.143365	4.38421e-17	8.76842e-14	0.48	0.426
Dusp5	-0.271307	6.6652e-17	1.33304e-13	0.811	0.761
Dgat2	0.124872	6.69031e-17	1.33806e-13	0.603	0.325
Cd63	-0.207616	7.06154e-17	1.41231e-13	0.991	0.982
Prdx4	-0.346347	7.07078e-17	1.41416e-13	0.783	0.677
Sgo2a	0.143699	7.26911e-17	1.45382e-13	0.721	0.697
Anln	0.114925	8.79998e-17	1.76e-13	0.662	0.553
Ybx3	-0.137317	2.14185e-16	4.28369e-13	0.973	0.956
Ltb	-0.323635	3.49278e-16	6.98556e-13	0.769	0.539
Cers6	0.154963	4.06462e-16	8.12925e-13	0.617	0.598
Ndc1	0.11314	4.80943e-16	9.61885e-13	0.685	0.661
Dcstamp	-0.109522	6.56334e-16	1.31267e-12	0.91	0.726
Slc2a3	-0.130831	7.564e-16	1.5128e-12	0.684	0.464
Nkx2-3	-0.200068	1.23599e-15	2.47198e-12	0.981	0.81
Mdn1	-0.173979	1.87475e-15	3.7495e-12	0.778	0.788
Cavin3	-0.147188	3.08799e-15	6.17598e-12	0.794	0.485
Hspa9	0.100996	8.25547e-15	1.65109e-11	0.971	0.907
Hspa8	-0.129961	1.00766e-14	2.01531e-11	0.999	0.999
Cpa3	-0.454874	1.64802e-14	3.29604e-11	0.828	0.687
St3gal5	-0.299205	3.14786e-14	6.29572e-11	0.937	0.741
Serpina3g	-0.757026	3.37877e-14	6.75753e-11	0.851	0.714
Gfi1b	-0.32882	4.22213e-14	8.44426e-11	0.949	0.793
Creg1	-0.153783	4.45935e-14	8.91871e-11	0.992	0.981
Ddt	-0.396934	4.70967e-14	9.41935e-11	0.906	0.862
Myl10	-0.151862	7.69725e-14	1.53945e-10	0.569	0.432
Lmo2	-0.273208	1.06782e-13	2.13565e-10	0.988	0.946
Metrnl	-0.109138	1.57631e-13	3.15263e-10	0.998	0.869
Hnmt	0.14687	1.65453e-13	3.30905e-10	0.549	0.419
E230032D23Rik	0.138223	1.99904e-13	3.99809e-10	0.767	0.926
Gca	0.183011	2.24517e-13	4.49035e-10	0.587	0.559
Sdf2l1	-0.258338	2.28061e-13	4.56123e-10	0.913	0.855
Wdr43	-0.153033	3.76675e-13	7.53351e-10	0.959	0.892
Nop16	-0.121239	4.25242e-13	8.50483e-10	0.743	0.743
Angpt1	-0.323403	4.62252e-13	9.24505e-10	0.908	0.661
Nudc	-0.113251	6.14981e-13	1.22996e-09	0.962	0.951
Adgrl2	-0.121395	6.24337e-13	1.24867e-09	0.762	0.805
Ncam1	0.241453	7.57181e-13	1.51436e-09	0.594	0.268
Pecam1	-0.155106	8.78824e-13	1.75765e-09	0.592	0.66
Sipa1l1	-0.169443	9.55244e-13	1.91049e-09	0.976	0.995
Lsp1	-0.231394	1.10678e-12	2.21356e-09	0.446	0.572
Lpl	-0.111487	1.19397e-12	2.38795e-09	0.454	0.36
Anxa5	-0.173792	1.29829e-12	2.59658e-09	0.966	0.941
Stxbp4	-0.105767	1.385e-12	2.76999e-09	0.951	0.752
Sema4d	-0.125992	1.69017e-12	3.38035e-09	0.552	0.574
Arl4c	-0.126613	1.95233e-12	3.90466e-09	0.992	0.944
Ppan	-0.128511	2.06352e-12	4.12704e-09	0.771	0.741
Cenpa	0.186191	3.33712e-12	6.67424e-09	0.917	0.966
Pcp4l1	-0.204979	3.57568e-12	7.15137e-09	0.712	0.517
Mcpt8	-0.482393	4.09044e-12	8.18089e-09	0.561	0.433
P2rx4	-0.106125	4.15423e-12	8.30846e-09	0.849	0.62
Cytip	-0.194837	4.40008e-12	8.80015e-09	0.998	0.984
Slc31a2	0.128899	5.98024e-12	1.19605e-08	0.616	0.666
Bst2	-0.1475	8.51496e-12	1.70299e-08	0.958	0.921
Gimap6	-0.353055	8.62414e-12	1.72483e-08	0.936	0.74
Pdzk1ip1	-0.298713	1.62677e-11	3.25354e-08	0.759	0.69
Mcm6	-0.137394	2.04393e-11	4.08786e-08	0.856	0.817
Creld2	-0.261821	2.13071e-11	4.26142e-08	0.97	0.872
Junb	-0.301108	3.70388e-11	7.40776e-08	0.987	0.924
Slfn2	-0.399734	6.87998e-11	1.376e-07	0.856	0.981
Gpc1	0.14981	8.44457e-11	1.68891e-07	0.574	0.567
Ms4a2	-0.259852	8.54211e-11	1.70842e-07	0.624	0.335
Tspan4	-0.160848	1.52599e-10	3.05198e-07	0.63	0.687
Zfhx3	-0.240568	1.76902e-10	3.53805e-07	0.703	0.667
Gm34084	0.143612	2.24666e-10	4.49331e-07	0.484	0.205
Csf1r	0.120509	2.27138e-10	4.54276e-07	0.692	0.789
Marcksl1	-0.198769	2.598e-10	5.19601e-07	0.727	0.693
Scn1b	-0.298347	4.31647e-10	8.63294e-07	0.879	0.711
Pnp	-0.104312	5.22183e-10	1.04437e-06	0.954	0.924
Gm47283	-0.21187	9.68439e-10	1.93688e-06	0.993	0.957
Crisp1	-0.339218	1.30378e-09	2.60755e-06	0.958	0.811
Ran	-0.11395	1.49175e-09	2.9835e-06	0.994	0.987
Jun	-0.206775	1.68555e-09	3.37109e-06	0.959	0.913
Mybbp1a	-0.130595	1.89145e-09	3.7829e-06	0.884	0.842
Rrp15	-0.11232	2.66604e-09	5.33207e-06	0.811	0.789
Hspe1	-0.14458	2.9209e-09	5.84181e-06	0.995	0.981
Cd300lb	0.124861	3.24454e-09	6.48909e-06	0.646	0.833
Smim5	-0.205764	4.34193e-09	8.68385e-06	0.771	0.532
Bcl2l1	-0.119043	9.70172e-09	1.94034e-05	0.746	0.601
Ifi203	-0.153083	1.18049e-08	2.36098e-05	0.844	0.783
Pgrmc1	-0.129152	1.39833e-08	2.79666e-05	0.748	0.729
Serf1	-0.13139	2.35808e-08	4.71616e-05	0.914	0.882
Cd74	-0.609691	2.37139e-08	4.74277e-05	0.895	0.8
Arsb	0.161379	2.78957e-08	5.57915e-05	0.553	0.396
Srxn1	-0.208396	4.24213e-08	8.48426e-05	0.898	0.891
Plod2	-0.128778	5.03519e-08	0.000100704	0.816	0.618
Cbx5	-0.140368	5.1125e-08	0.00010225	0.844	0.836
Ranbp2	-0.121934	6.68647e-08	0.000133729	0.888	0.908
Clu	-0.244748	7.4731e-08	0.000149462	0.776	0.665
Ndufaf4	-0.141286	7.7169e-08	0.000154338	0.874	0.783
Hck	0.147249	8.62213e-08	0.000172443	0.577	0.421
Atic	-0.105856	9.85771e-08	0.000197154	0.758	0.721
Tubb2a	-0.128777	1.91052e-07	0.000382104	0.518	0.426
Cdkn3	0.182658	2.00211e-07	0.000400421	0.611	0.615
Tcof1	-0.149225	2.34945e-07	0.000469891	0.944	0.842
Myc	-0.309078	2.37026e-07	0.000474051	0.71	0.627
Fam69b	-0.1099	2.95293e-07	0.000590586	0.675	0.527
Irf8	0.117894	5.88767e-07	0.00117753	0.522	0.742
Slc22a4	0.140548	8.33147e-07	0.00166629	0.56	0.385
Mis18bp1	0.110868	8.79906e-07	0.00175981	0.612	0.606
Coro2a	-0.15379	9.14978e-07	0.00182996	0.651	0.669
Nfkbia	-0.166602	1.66588e-06	0.00333176	0.996	0.915
Zeb1	-0.185547	1.69183e-06	0.00338366	0.712	0.634
Bcl11a	-0.158815	1.9788e-06	0.00395761	0.79	0.725
Syne1	0.127402	2.31751e-06	0.00463502	0.651	0.653
Pmvk	-0.132709	2.49296e-06	0.00498593	0.723	0.7
Itga6	-0.139625	2.63941e-06	0.00527882	0.764	0.738
Gnb4	-0.220132	3.18526e-06	0.00637052	0.885	0.697
Itga2b	-0.151328	3.54519e-06	0.00709038	0.859	0.664
Pf4	-0.37519	5.9552e-06	0.0119104	0.871	0.617
Anxa2	-0.154408	1.08176e-05	0.0216352	0.874	0.827
Mif	-0.140908	2.07646e-05	0.0415292	0.988	0.96

## Sheet: B. ERhigh vs low MPP3 bulk DEGs
gene_name	log2FoldChange	pvalue	padj
Hp	6.47415	9.54139e-286	1.59198e-281
Sgms2	6.39121	1.46728e-243	1.22408e-239
C3	7.31597	7.11206e-235	3.95549e-231
Ctsg	6.38358	1.08091e-230	4.50875e-227
Ly6c2	6.81351	1.75734e-211	5.86423e-208
Ap3s1	3.98359	7.78397e-211	2.16459e-207
Mpo	5.25243	3.27981e-179	7.81766e-176
Elane	7.09715	2.88841e-156	6.02413e-153
Birc5	3.91351	7.95856e-155	1.47543e-151
Slpi	5.90013	9.48797e-154	1.58307e-150
Ube2c	4.41098	2.44926e-151	3.71508e-148
Chd7	5.71623	7.91876e-145	1.10104e-141
Atp8b4	4.38781	5.13315e-137	6.5882e-134
Ncam1	5.41911	3.48123e-135	4.14888e-132
Chdh	3.92444	1.32887e-131	1.47815e-128
Alas1	4.36368	5.48389e-124	5.71867e-121
Rflnb	5.33208	2.06106e-123	2.02287e-120
Plk1	4.63812	3.5402e-121	3.28157e-118
Gimap6	-3.62967	4.79702e-115	4.21254e-112
Kif15	3.49822	1.26576e-113	1.05596e-110
Hsd11b1	4.50277	9.07075e-113	7.20693e-110
Anln	3.48048	2.15243e-112	1.63243e-109
F13a1	6.69306	9.58623e-111	6.95419e-108
Clec5a	6.56827	3.97893e-108	2.76618e-105
Fcgr3	5.9655	5.47548e-108	3.65433e-105
Gas7	5.15222	1.56647e-107	1.00525e-104
Abca13	7.38331	3.28871e-105	2.0323e-102
Ms4a3	6.64628	3.8584e-101	2.29919e-98
Lta4h	3.1854	5.05525e-101	2.90851e-98
Spns2	-2.89355	2.1629e-98	1.20293e-95
Abcd2	3.94726	2.61641e-97	1.40822e-94
Fcgr2b	2.84659	3.24933e-94	1.69422e-91
Hmmr	3.19867	2.66385e-91	1.34686e-88
Apob	-5.03123	3.57179e-91	1.7528e-88
Prtn3	4.22033	1.282e-90	6.11149e-88
Far2	4.56006	5.18828e-90	2.40462e-87
F10	5.8796	1.52308e-86	6.86825e-84
Kpna2	4.13376	5.4715e-83	2.40242e-80
Trem3	7.13465	1.40301e-82	6.00236e-80
Aurka	3.96199	3.12241e-82	1.30244e-79
S100a8	6.57849	8.39418e-82	3.41602e-79
Gstm1	3.28749	1.55592e-81	6.18106e-79
B4galt6	3.1388	3.47618e-80	1.34884e-77
Gata2	-3.17733	1.33498e-79	5.06232e-77
Mt1	5.87036	1.17581e-78	4.35963e-76
Knl1	2.81775	1.31829e-78	4.78166e-76
Gsr	3.45058	3.53374e-78	1.25448e-75
Nin	2.7936	3.58994e-77	1.24788e-74
Gda	6.06036	2.36845e-75	8.06482e-73
Robo4	-4.62293	8.58415e-74	2.86453e-71
Tuba4a	2.53455	1.17512e-73	3.84447e-71
Ckap2l	3.08414	5.79098e-73	1.85812e-70
Aurkb	3.64764	7.71647e-73	2.42923e-70
Gatm	2.4529	9.33096e-71	2.88309e-68
Nr4a1	-5.11252	1.41135e-70	4.28152e-68
Gpr141	7.61132	7.12768e-70	2.12367e-67
Arsb	3.0498	1.40812e-67	4.12184e-65
Sgo2a	3.81769	1.86362e-67	5.36112e-65
Clec12a	6.03505	1.31577e-65	3.65894e-63
Skil	-2.76542	1.55115e-64	4.24277e-62
Pgd	2.59934	2.57403e-64	6.92705e-62
Lcn2	6.07057	2.74693e-64	7.27501e-62
Dstn	3.40751	3.71014e-64	9.67244e-62
Kif23	2.68261	3.8772e-64	9.95247e-62
Hexa	2.00823	6.17755e-64	1.5617e-61
Gse1	-2.35989	8.49993e-64	2.11674e-61
Rab7b	7.0292	1.18812e-62	2.87301e-60
Ighm	6.42926	1.21008e-61	2.88432e-59
Gen1	3.32501	1.62267e-60	3.81328e-58
Aspm	2.72586	1.66211e-60	3.85172e-58
Mgst2	3.23163	1.88828e-60	4.31588e-58
Tpx2	3.03999	4.06317e-60	9.16136e-58
Fcnb	9.37336	5.62462e-60	1.23343e-57
Ncf1	3.68253	5.69217e-60	1.23343e-57
Svip	2.27366	5.60459e-60	1.23343e-57
Cldn15	6.67135	2.54614e-58	5.44645e-56
Dtx4	4.28827	3.90196e-58	8.24104e-56
Cdca8	3.33741	4.38653e-58	9.14867e-56
Cenpe	3.1669	9.58573e-58	1.97454e-55
Tuba1c	2.43957	6.45626e-57	1.31369e-54
Med21	3.15892	4.79682e-56	9.64277e-54
Ly6a2	7.16719	2.40485e-55	4.77677e-53
Vcam1	6.32805	9.45768e-54	1.85649e-51
Mdga1	-3.25746	1.39456e-53	2.70562e-51
Slc22a3	-3.16986	1.23806e-52	2.37438e-50
Anxa3	6.2579	1.75167e-52	3.3212e-50
Cst7	4.48013	2.38787e-52	4.47659e-50
Prss57	4.38835	3.69257e-52	6.84561e-50
Rpn1	2.13776	1.86161e-51	3.41328e-49
Rhou	6.73194	2.99088e-51	5.42421e-49
Gpc1	5.05998	1.25599e-50	2.25336e-48
B4galnt1	2.62779	7.82376e-50	1.38872e-47
Afap1	4.0892	2.93972e-49	5.16307e-47
Gimap1	-3.37686	5.33532e-49	9.2729e-47
Kif18b	4.22267	6.37107e-49	1.09589e-46
Rab37	-2.68519	8.88231e-49	1.51226e-46
Cdk1	3.18145	1.77361e-48	2.98917e-46
Calr	2.3476	2.77221e-48	4.62543e-46
Pdia6	2.2083	3.06435e-48	5.06225e-46
Atp1a3	4.74592	3.46895e-48	5.67446e-46
Chst13	9.82909	5.22946e-48	8.47121e-46
Nrip1	-2.53204	7.14038e-48	1.14555e-45
Poc1a	3.23076	8.60906e-48	1.36802e-45
Apba1	5.86033	8.75749e-48	1.37848e-45
Cenpf	3.11074	1.68096e-47	2.57311e-45
Cers4	-2.97676	3.7785e-47	5.67966e-45
Cks2	2.59958	1.30903e-46	1.9501e-44
Tmed3	2.85971	1.84895e-46	2.73007e-44
Cybb	6.2015	2.18705e-46	3.20096e-44
Nuf2	2.92022	2.78135e-46	4.00058e-44
Rgs1	-4.32164	3.19776e-46	4.56022e-44
Dmkn	6.12139	3.98375e-46	5.63296e-44
Nusap1	3.32855	4.8618e-46	6.81674e-44
Dusp16	-2.78772	2.49498e-45	3.44039e-43
Bub1	3.34635	5.09097e-45	6.96253e-43
Ier3	-2.25886	5.85788e-45	7.94624e-43
Fdps	2.29001	1.03842e-44	1.39726e-42
Plxnc1	-2.02155	1.13405e-44	1.51374e-42
Mcemp1	6.79347	2.53391e-44	3.35542e-42
Mki67	2.80864	2.57821e-44	3.3872e-42
F2r	-3.80242	2.63655e-44	3.43678e-42
H2ax	2.61183	1.12928e-43	1.46062e-41
Pear1	-4.16158	1.46599e-43	1.88154e-41
Plk4	2.85285	2.57083e-43	3.27437e-41
Nwd1	-2.31404	4.53363e-43	5.73057e-41
Pclaf	2.51247	7.68279e-43	9.56622e-41
Ltb4r1	4.5248	1.86575e-42	2.30593e-40
Cobll1	-2.97677	2.18141e-42	2.67624e-40
Cks1b	2.09464	3.25038e-42	3.95858e-40
Mpl	-4.34651	3.29176e-42	3.97993e-40
Stom	3.7101	3.48862e-42	4.1876e-40
Galns	2.20654	3.78996e-42	4.51682e-40
Kif11	2.96255	4.2589e-42	5.0397e-40
Agps	2.76746	5.5609e-42	6.53406e-40
Hbb-bt	-3.16332	7.972e-42	9.30159e-40
Plk2	-2.72757	1.29135e-41	1.49626e-39
Igkc	8.97923	2.6318e-41	3.02838e-39
Mad2l1	2.03995	2.99118e-41	3.41835e-39
Pbx1	-2.07992	3.04912e-41	3.46085e-39
Sik1	-2.75858	3.32614e-41	3.74978e-39
Slc40a1	5.31017	4.48011e-41	5.01682e-39
Prom1	6.39344	4.67498e-41	5.20014e-39
P4hb	2.40341	4.80577e-41	5.31021e-39
Itih5	-2.43689	1.39947e-40	1.52615e-38
Tsc22d1	-3.24314	1.52636e-40	1.65372e-38
Arl4c	-3.13317	6.1103e-40	6.53528e-38
Tifab	5.72401	6.43697e-40	6.84082e-38
Serpine2	2.82823	6.51817e-40	6.88327e-38
Idh1	2.61963	1.73978e-39	1.81427e-37
Eng	-2.4801	2.43506e-39	2.52354e-37
Wfdc21	7.32662	4.12515e-39	4.24865e-37
Ssr4	2.05905	4.64675e-39	4.7565e-37
Ccnf	2.90574	9.27763e-39	9.43886e-37
Sox6	-3.79122	4.92887e-38	4.98413e-36
Sgo1	2.45627	1.04425e-37	1.04959e-35
Ptgr1	3.56035	2.76771e-37	2.7325e-35
Mpeg1	4.93196	3.70314e-37	3.63453e-35
Sun2	2.33622	3.83431e-37	3.74126e-35
Itga2b	-3.06036	4.00931e-37	3.88927e-35
2900026A02Rik	-3.00194	6.37153e-37	6.14503e-35
Pglyrp1	3.95757	1.39219e-36	1.33498e-34
Nlrc3	-3.10663	1.65891e-36	1.58165e-34
S100a9	4.7132	2.05181e-36	1.94514e-34
Kif20b	2.39133	3.59908e-36	3.39269e-34
Kif20a	2.92029	2.10047e-35	1.95789e-33
Msrb1	2.88248	3.0238e-35	2.80289e-33
Csrnp1	-2.41925	3.19615e-35	2.94629e-33
Tyrobp	2.33176	4.26534e-35	3.91028e-33
Pdia4	2.25174	5.07408e-35	4.62628e-33
Tgfbr2	-2.25237	5.93288e-35	5.37989e-33
Ero1l	2.12803	9.60908e-35	8.66635e-33
Arhgap19	5.5647	9.81738e-35	8.80661e-33
Ccnb2	2.41711	1.23712e-34	1.10381e-32
Bgn	-3.85876	7.81501e-34	6.79132e-32
Selp	-2.87147	8.5648e-34	7.40434e-32
Mctp2	-2.71617	8.61139e-34	7.40624e-32
Ska1	3.57417	9.02559e-34	7.72267e-32
Nek2	2.35443	1.16585e-33	9.92458e-32
Prkcb	3.13464	1.62651e-33	1.37758e-31
Mis18bp1	2.88507	2.33768e-33	1.96001e-31
Slain1	-2.10569	3.20635e-33	2.66159e-31
Adgrg1	-2.77225	5.43709e-33	4.44695e-31
Iglv1	10.0574	6.26229e-33	5.0969e-31
4933440M02Rik	8.39882	1.12111e-32	9.08046e-31
Car2	-2.67462	1.38664e-32	1.11769e-30
Sdf2l1	3.71966	2.27851e-32	1.82774e-30
Sorl1	3.47314	2.81347e-32	2.24606e-30
Incenp	2.41078	3.22499e-32	2.56233e-30
Nfatc2	-3.47512	8.04473e-32	6.36144e-30
Rgcc	3.35484	8.59129e-32	6.76159e-30
Cebpd	3.05884	1.02243e-31	8.00903e-30
Ccna2	3.28092	1.03534e-31	8.07228e-30
Pdzk1ip1	-4.82376	1.80364e-31	1.39323e-29
Ro60	-2.14037	2.09939e-31	1.61421e-29
Epx	8.6033	2.97241e-31	2.27498e-29
Mogat2	7.98317	4.02322e-31	3.06518e-29
Lgals1	2.40977	4.12118e-31	3.12554e-29
Nr4a2	-2.81866	4.28008e-31	3.23137e-29
Jchain	9.75779	5.77317e-31	4.33898e-29
Prdx5	2.27262	6.19487e-31	4.63504e-29
Ctsz	2.15886	2.44771e-30	1.82322e-28
Rasgrp2	2.09044	2.92352e-30	2.16795e-28
Palm	2.53813	9.67857e-30	7.05183e-28
Nrg1	5.92765	9.89002e-30	7.17457e-28
Egr1	-4.03556	1.16732e-29	8.4315e-28
Kifc1	3.7302	1.67473e-29	1.20443e-27
Plac8	2.58951	1.988e-29	1.42359e-27
Kif22	2.77217	2.14864e-29	1.53206e-27
Ckap4	2.10002	2.15868e-29	1.53266e-27
Rrm2	2.77503	2.25878e-29	1.5902e-27
Spdl1	2.2733	2.25795e-29	1.5902e-27
Snn	-3.4057	2.47139e-29	1.73257e-27
Obsl1	-4.258	3.61723e-29	2.51981e-27
Ifi44	-3.66501	3.64983e-29	2.52686e-27
Esco2	2.18055	4.38705e-29	3.0247e-27
Atp6ap2	2.05642	5.23435e-29	3.59404e-27
Dzip1	-4.39269	5.89147e-29	4.02865e-27
Pde4b	-2.92642	6.21757e-29	4.23429e-27
Kif4	2.84467	7.10483e-29	4.76081e-27
Myct1	-3.53642	9.63776e-29	6.43224e-27
Mmrn1	-3.64207	1.37373e-28	9.13175e-27
Fndc3b	2.3968	1.58895e-28	1.05205e-26
Flt1	4.34802	1.75787e-28	1.15929e-26
Pxylp1	2.44233	1.86727e-28	1.22659e-26
Gtse1	3.69194	1.89586e-28	1.24049e-26
Abcg1	-2.16666	3.02909e-28	1.97424e-26
Pdgfrb	-2.17049	4.56182e-28	2.95015e-26
Cdca5	2.70359	8.4728e-28	5.37524e-26
Ncaph	2.08821	1.263e-27	7.98226e-26
Hk3	2.48407	1.88449e-27	1.17763e-25
Nkx2-3	-4.84141	2.27795e-27	1.41819e-25
Gm4759	-2.9419	2.4066e-27	1.49272e-25
Smim3	-2.25116	3.10053e-27	1.91601e-25
Crim1	-2.99023	3.18681e-27	1.96206e-25
Tspan2	2.12032	4.75676e-27	2.91789e-25
Emcn	-4.62221	6.15619e-27	3.76249e-25
Fkbp11	3.1126	7.48672e-27	4.55897e-25
Prkch	-2.50325	9.66823e-27	5.84473e-25
Trp53inp1	-2.9611	1.0497e-26	6.27752e-25
Ppp1r9a	-2.97287	1.04677e-26	6.27752e-25
Col4a1	-3.05077	1.15756e-26	6.89784e-25
Epb41l3	-3.02902	1.19654e-26	7.10474e-25
Hsp90b1	2.1619	1.28513e-26	7.6037e-25
H3c8	3.29281	1.296e-26	7.62088e-25
Racgap1	2.52812	2.28507e-26	1.32845e-24
Gm1604b	5.16741	2.44279e-26	1.41521e-24
Hacd4	-3.11181	2.78495e-26	1.60231e-24
Vegfc	-3.34986	2.93588e-26	1.67757e-24
Top2a	2.39516	3.4177e-26	1.94622e-24
Shank3	-4.70721	3.86754e-26	2.19489e-24
H3c15	3.49888	4.40969e-26	2.49409e-24
Dennd5b	-3.16878	5.63878e-26	3.16778e-24
Edem1	2.39827	6.32938e-26	3.54382e-24
Meis1	-3.15748	8.02428e-26	4.44801e-24
Zfp467	-3.60134	8.14825e-26	4.50177e-24
Gpr160	2.50604	8.43973e-26	4.64742e-24
Tfrc	2.52871	1.29722e-25	7.05138e-24
Gcnt2	-3.15028	1.29744e-25	7.05138e-24
Cdc20	3.19844	1.55888e-25	8.44477e-24
Kif14	2.68814	1.58118e-25	8.53786e-24
Plod3	2.80157	1.6064e-25	8.64607e-24
Rnf150	-3.75127	1.65504e-25	8.87921e-24
Dmd	-2.57435	1.69562e-25	9.06776e-24
S1pr1	-5.18693	1.77406e-25	9.45695e-24
H1f5	2.94531	1.88645e-25	1.0024e-23
Msi2	-2.21904	2.00485e-25	1.06194e-23
Kdm6b	-2.46371	2.02761e-25	1.07059e-23
Maged1	-2.61575	2.52673e-25	1.32992e-23
Arhgef5	-2.27087	2.61953e-25	1.37443e-23
Fgfr1	-4.15616	2.93961e-25	1.53273e-23
Foxm1	2.51479	3.26934e-25	1.69934e-23
Ifitm1	-2.96204	3.55906e-25	1.84419e-23
Mast4	-2.92766	4.04394e-25	2.08895e-23
Rhof	-3.18053	5.09646e-25	2.62452e-23
Gm10053	2.16726	6.20317e-25	3.18461e-23
Rgs2	-2.11468	6.23829e-25	3.19282e-23
Mtus1	4.29415	7.91439e-25	4.02596e-23
Thsd1	-2.6889	7.95266e-25	4.03313e-23
Tmem156	5.85022	8.00006e-25	4.04488e-23
Prkcq	-2.00152	8.23973e-25	4.15347e-23
H2bc3	2.6788	8.86406e-25	4.45473e-23
Gapt	3.37565	1.04069e-24	5.20809e-23
Ppp1r13b	-2.69127	1.21948e-24	6.07373e-23
Kcnip3	2.1547	1.33029e-24	6.60591e-23
Mrpl51	2.06361	1.41509e-24	7.00615e-23
Lpp	-2.31273	1.63987e-24	8.04743e-23
Ccnb1	3.85974	2.88978e-24	1.41396e-22
Hlf	-3.28531	4.11527e-24	2.00184e-22
Nhsl2	3.75567	4.84613e-24	2.35051e-22
Pif1	3.83523	5.33221e-24	2.57133e-22
Cish	-3.31996	5.72439e-24	2.75249e-22
Rps6ka2	4.12935	7.84108e-24	3.75944e-22
Cdc25c	3.35682	8.44515e-24	4.03746e-22
Foxo1	-2.41331	1.05426e-23	4.99724e-22
Tnfsf13	2.0798	1.12653e-23	5.32469e-22
Hes1	-4.19789	1.19984e-23	5.65516e-22
Ifi203	-2.06961	1.2361e-23	5.80967e-22
Irf2bpl	-3.53245	1.52992e-23	7.17043e-22
Cdc42bpa	-2.33606	1.96532e-23	9.13407e-22
Prr11	3.26067	2.16191e-23	1.00198e-21
Kbtbd11	-2.94391	2.17242e-23	1.00407e-21
Angpt1	-3.20658	2.35267e-23	1.08437e-21
Tjp1	-3.4014	2.89881e-23	1.32149e-21
Siglece	5.29127	3.09264e-23	1.40601e-21
Csf1r	3.67709	3.19623e-23	1.44916e-21
Nkg7	2.18006	4.53673e-23	2.04031e-21
Casp12	-3.58313	4.68425e-23	2.10099e-21
Cep55	2.84933	6.15808e-23	2.73993e-21
Scube3	-3.32644	7.12603e-23	3.14544e-21
Depdc1a	3.80098	9.78012e-23	4.29425e-21
Dusp5	-3.15521	1.11542e-22	4.87194e-21
Haspin	2.78907	1.12506e-22	4.9012e-21
Zfp229	-2.27344	1.27717e-22	5.52063e-21
Ttk	2.68932	1.3816e-22	5.9566e-21
Dok3	3.15385	1.42704e-22	6.13666e-21
Klk8	-2.26078	1.45503e-22	6.23226e-21
Rbpms	-2.58549	1.45675e-22	6.23226e-21
Rab6b	-3.38029	1.90997e-22	8.15036e-21
Nr1d2	-2.01067	2.11273e-22	8.96971e-21
Gfi1	3.04828	2.27146e-22	9.61913e-21
Ccl4	-2.20792	2.28812e-22	9.66513e-21
Tmem71	-2.34848	2.79284e-22	1.17673e-20
Cenpa	2.31656	3.3268e-22	1.39467e-20
Ap1s2	2.09314	3.51195e-22	1.4686e-20
Ikzf2	-2.0769	3.58767e-22	1.49651e-20
Pkia	-3.90036	3.78719e-22	1.57579e-20
Mmp19	4.25422	4.34741e-22	1.79103e-20
Slc30a4	-2.3561	4.39553e-22	1.80639e-20
Clec4a2	3.96263	4.7544e-22	1.94907e-20
Eya1	-2.40758	5.55928e-22	2.25685e-20
Siglecf	2.50887	5.80485e-22	2.35082e-20
Papss2	3.67883	6.88348e-22	2.78089e-20
Espl1	2.63128	1.42158e-21	5.72923e-20
Tigar	3.42863	1.74319e-21	6.99163e-20
Fhl1	-3.78631	1.78928e-21	7.14213e-20
Daglb	3.93452	2.0314e-21	8.08923e-20
Pbk	2.43845	2.29537e-21	9.11862e-20
Smad7	-2.78809	2.55394e-21	1.00739e-19
Fam102a	-3.11849	2.93915e-21	1.15117e-19
Prkca	-2.42238	3.26004e-21	1.27088e-19
Slfn5	-4.48251	3.31519e-21	1.28937e-19
Iglc2	11.7262	4.3049e-21	1.6512e-19
Tmem97	2.71185	4.50931e-21	1.72169e-19
Aff2	3.61435	4.80464e-21	1.82903e-19
Gsta4	-2.59319	5.78779e-21	2.18978e-19
Serpinb9	-2.22529	6.3698e-21	2.40453e-19
Junb	-2.61704	7.34353e-21	2.74724e-19
Adgrl4	-2.30717	7.39163e-21	2.75905e-19
Ctla2a	-3.31649	7.60504e-21	2.83237e-19
Unkl	-2.92418	8.59921e-21	3.18839e-19
Cavin1	-2.97557	1.10814e-20	4.08152e-19
Manf	2.40263	1.21039e-20	4.42882e-19
Lbp	2.13793	1.28668e-20	4.69766e-19
Med12l	-2.90069	1.34047e-20	4.88335e-19
Col4a2	-3.43328	1.36885e-20	4.97588e-19
Ear2	8.76477	1.4195e-20	5.14876e-19
Acvr1b	-2.31854	1.4379e-20	5.20418e-19
Lin28a	11.5839	1.59509e-20	5.74817e-19
Il1r1	-2.80365	1.66149e-20	5.97455e-19
Arhgef10	-3.48694	1.67983e-20	6.0275e-19
Tacc3	2.86034	1.75709e-20	6.29121e-19
Dio2	2.1317	2.97998e-20	1.05565e-18
Kcnj2	3.99273	3.44121e-20	1.21645e-18
Gpr171	-2.53626	3.84632e-20	1.35678e-18
Phc1	-2.32542	4.81752e-20	1.69222e-18
E2f8	2.06215	5.26792e-20	1.83881e-18
Vldlr	-3.67549	6.57406e-20	2.27569e-18
Cd14	3.67652	8.30478e-20	2.85701e-18
H2ac21	2.64884	9.72396e-20	3.33151e-18
Mlx	2.05801	1.009e-19	3.44982e-18
Nap1l3	-3.49931	1.09874e-19	3.74896e-18
Marcksl1	-2.51288	1.10273e-19	3.7549e-18
Mthfd2	2.84799	1.12573e-19	3.82542e-18
Rgl1	-3.55429	1.20986e-19	4.09462e-18
Shroom4	-2.74358	1.29213e-19	4.35541e-18
Tbc1d4	-2.08848	1.60243e-19	5.36879e-18
Nr4a3	-3.92705	1.71759e-19	5.7431e-18
Mc5r	-2.40777	1.84258e-19	6.13642e-18
Irf8	3.52079	1.90513e-19	6.33211e-18
Ttc28	-2.67748	1.96392e-19	6.51452e-18
Tob1	-2.10415	2.24839e-19	7.39928e-18
Erich5	3.50317	2.87616e-19	9.39116e-18
Sox4	-2.14554	3.33926e-19	1.08819e-17
Pilrb2	8.55185	3.4338e-19	1.11682e-17
Nt5dc2	2.20711	3.93082e-19	1.27351e-17
Arhgap6	-2.68873	3.93969e-19	1.27391e-17
Nrp1	2.56236	4.1682e-19	1.34519e-17
Mcoln2	-3.83517	5.09678e-19	1.63538e-17
Mfsd6	-2.57073	5.18315e-19	1.6599e-17
Kif2c	2.77814	5.45426e-19	1.74338e-17
Mettl27	-3.23886	5.48598e-19	1.75016e-17
Epb41l4b	-3.11977	5.53646e-19	1.7629e-17
Reep6	-3.07396	6.00774e-19	1.90932e-17
Pdcd1lg2	-6.32762	6.88606e-19	2.1843e-17
Zbtb10	-2.0107	7.06475e-19	2.23672e-17
H2bc12	3.12428	1.02352e-18	3.21003e-17
Fam129a	-2.18917	1.03053e-18	3.22596e-17
Mreg	7.60787	1.08593e-18	3.38668e-17
Tgtp2	-2.01178	1.10209e-18	3.43068e-17
Nebl	2.79303	1.14755e-18	3.56553e-17
Ncapg	2.08096	1.6019e-18	4.9313e-17
Ctla2b	-3.37087	1.69175e-18	5.17924e-17
I830077J02Rik	2.044	2.02095e-18	6.17573e-17
Afap1l1	-2.24189	2.15052e-18	6.55966e-17
Mecom	-3.09976	2.18846e-18	6.66323e-17
Aff3	-2.48253	2.19863e-18	6.68198e-17
Synpo2	-3.76824	2.24189e-18	6.80109e-17
Cd96	-3.19519	2.36905e-18	7.17379e-17
H4c3	2.1594	2.49564e-18	7.54344e-17
Tmem98	-2.83659	2.6997e-18	8.14547e-17
Fzd6	-2.5254	2.76501e-18	8.32746e-17
Sele	4.57522	2.83418e-18	8.52041e-17
Ighv3-6	10.9246	2.90662e-18	8.70681e-17
Muc13	-2.02748	3.47012e-18	1.03207e-16
Lag3	-2.97174	3.70103e-18	1.09683e-16
Lpin1	-2.78474	3.7106e-18	1.09772e-16
Ccr2	3.31528	4.23638e-18	1.24663e-16
Amigo1	-2.45388	4.71928e-18	1.38385e-16
F5	2.38968	4.76492e-18	1.39479e-16
Pcdh7	-2.45848	4.90008e-18	1.43184e-16
Plek	-2.41363	5.8021e-18	1.68655e-16
Cuedc1	-4.19514	6.36564e-18	1.83438e-16
Adcy6	-2.91708	7.70762e-18	2.20208e-16
Tcf7l2	-2.63755	8.19186e-18	2.33643e-16
Oscp1	3.44108	9.22175e-18	2.61752e-16
Zfp532	-3.49873	1.02198e-17	2.88524e-16
Itga1	5.66128	1.06943e-17	3.01409e-16
Cyp2j9	-2.44378	1.09868e-17	3.0913e-16
Pglyrp2	-3.14354	1.12933e-17	3.1722e-16
Tal1	-2.10048	1.14127e-17	3.20036e-16
Gm2830	-2.83306	1.18445e-17	3.31586e-16
Igsf6	5.93941	1.22343e-17	3.41353e-16
Gm10177	2.13132	1.45427e-17	4.03735e-16
Clnk	-2.49137	1.61741e-17	4.47538e-16
Prc1	2.30325	1.66909e-17	4.61073e-16
Cnn3	2.37425	2.3783e-17	6.51591e-16
Gca	3.28635	3.12221e-17	8.48438e-16
Ear6	10.4259	3.45691e-17	9.3634e-16
H2ac13	2.6094	3.66535e-17	9.88605e-16
Zfp521	-2.82721	3.66764e-17	9.88605e-16
Kcnk5	-3.33166	4.01182e-17	1.07443e-15
Pcmtd2	-2.42701	4.06411e-17	1.08669e-15
Socs3	-4.41809	4.25534e-17	1.13601e-15
Trip13	2.2686	5.57445e-17	1.47167e-15
S100a4	-2.39278	5.60016e-17	1.47612e-15
Adora2a	-3.18508	5.94209e-17	1.56132e-15
Gm10259	10.577	6.11618e-17	1.60202e-15
H2bc18	2.98419	6.16222e-17	1.61155e-15
Nucb2	3.90665	6.84042e-17	1.78332e-15
Calcrl	-2.13816	7.73114e-17	2.01239e-15
Vipr2	-2.99403	7.75441e-17	2.0153e-15
Pcdhga7	-4.469	8.98903e-17	2.31454e-15
Ighv1-55	9.90613	1.0783e-16	2.76791e-15
Slc14a1	-2.94663	1.09531e-16	2.80726e-15
Cip2a	2.09737	1.13525e-16	2.90072e-15
Ttc39b	-3.31948	1.22807e-16	3.12831e-15
Glt1d1	10.982	1.42258e-16	3.61826e-15
AB124611	4.76639	1.46613e-16	3.72333e-15
Dnajb11	2.01631	1.47362e-16	3.73668e-15
Epsti1	-2.49116	1.56912e-16	3.9728e-15
Sema4a	2.91186	1.58906e-16	4.0172e-15
Flt3	-3.26271	1.71283e-16	4.32353e-15
Klf12	-7.1998	1.92757e-16	4.8436e-15
H2bc13	2.65999	2.20484e-16	5.52308e-15
Klf10	-2.41791	2.20791e-16	5.52308e-15
Knstrn	2.10729	2.7143e-16	6.74935e-15
Abcc2	4.40428	2.96556e-16	7.36314e-15
Prkg1	-3.58172	3.18684e-16	7.87739e-15
Cebpe	5.34964	3.84516e-16	9.47659e-15
Zfhx3	-2.6379	3.87094e-16	9.52606e-15
Tnfsf10	-2.01466	3.99285e-16	9.81159e-15
Mgam	6.13457	4.041e-16	9.90076e-15
Yes1	-3.53802	4.28087e-16	1.04731e-14
Soat1	2.02726	4.41291e-16	1.07803e-14
Cdc45	2.20757	5.15041e-16	1.25269e-14
H3c3	3.42219	5.52276e-16	1.33935e-14
Fam241a	2.19014	6.35682e-16	1.53271e-14
Anpep	-4.19174	6.66857e-16	1.60556e-14
Patj	-2.254	7.1231e-16	1.7076e-14
Creld2	2.77551	7.21462e-16	1.72706e-14
Stxbp4	-2.16434	7.37323e-16	1.7625e-14
Gm9733	9.96939	7.39407e-16	1.76495e-14
Prss16	4.4552	8.20261e-16	1.94958e-14
Pim2	-2.26364	9.54949e-16	2.26005e-14
Ear1	10.4131	1.00165e-15	2.36386e-14
Cdkn1a	-2.93182	1.03525e-15	2.43626e-14
Tmem38b	2.08792	1.19493e-15	2.79316e-14
Slc18a2	-2.20513	1.19528e-15	2.79316e-14
Mmp2	-2.91415	1.42457e-15	3.30123e-14
Nrxn1	-2.1487	1.67676e-15	3.87491e-14
Efcc1	-2.9326	1.80636e-15	4.16861e-14
Gucy1a1	-4.68803	1.84427e-15	4.24437e-14
Itga9	-2.71638	2.02046e-15	4.63704e-14
Cdca3	3.45008	2.32386e-15	5.31874e-14
Mid2	-3.58305	2.42115e-15	5.53382e-14
Cask	2.29662	2.5194e-15	5.73482e-14
Nrg2	8.15834	2.69383e-15	6.09858e-14
Jun	-2.02462	2.98611e-15	6.74198e-14
Cep170b	-2.81454	3.15255e-15	7.07945e-14
Cfap57	3.67682	3.22903e-15	7.23174e-14
Pgp	2.10062	3.41389e-15	7.62527e-14
Slc2a3	-2.94359	3.63733e-15	8.09185e-14
D630045J12Rik	-2.62205	3.86348e-15	8.5721e-14
Rcn3	-2.94647	3.96286e-15	8.76927e-14
Fosb	-2.65966	4.04579e-15	8.94092e-14
Ralgds	-3.32258	4.54831e-15	9.99849e-14
Nfkbiz	-2.77272	4.63986e-15	1.01863e-13
Tlr1	9.72503	4.86801e-15	1.06591e-13
Mgl2	5.07411	7.12943e-15	1.54687e-13
H2-Ob	-2.53909	7.2785e-15	1.57717e-13
Ncln	2.09994	7.41678e-15	1.60297e-13
Rbp1	-3.33232	7.46426e-15	1.61114e-13
Megf9	2.48094	8.38118e-15	1.80206e-13
Tgfbr3	-3.36436	8.46276e-15	1.81493e-13
Ndrg1	-2.66398	8.89853e-15	1.90593e-13
Hivep2	-2.38203	9.68061e-15	2.06549e-13
Zfp354c	-4.07991	1.01093e-14	2.1542e-13
Tspan6	-3.39806	1.14767e-14	2.42698e-13
Esam	-3.91238	1.25485e-14	2.64693e-13
H3c2	3.10564	1.26043e-14	2.65535e-13
Hpse	2.25328	1.2917e-14	2.71777e-13
Zfp831	-3.52183	1.57074e-14	3.2883e-13
Rtp4	-3.15147	1.60004e-14	3.34544e-13
Apoe	-2.34835	1.60756e-14	3.35697e-13
Nlrp12	5.06977	1.72447e-14	3.5966e-13
Ptgs2	-2.08605	1.76522e-14	3.67698e-13
Ceacam1	2.26484	1.78311e-14	3.70963e-13
Ctsh	2.21299	1.80057e-14	3.74128e-13
Mgst1	2.50317	1.83821e-14	3.81474e-13
Igha	8.27932	2.01966e-14	4.17055e-13
Tns1	-3.50495	2.15278e-14	4.43995e-13
Degs2	5.19488	2.60601e-14	5.34826e-13
Ndc80	2.24003	3.3215e-14	6.74201e-13
Armcx1	-2.15675	3.55293e-14	7.16816e-13
Trim47	-3.55108	3.70119e-14	7.44926e-13
Tuba8	2.48726	3.74246e-14	7.51419e-13
Chil3	5.69132	4.43149e-14	8.83386e-13
Sgms1	-2.15215	4.72575e-14	9.38681e-13
Fyn	-2.32362	4.85032e-14	9.59995e-13
Serpina3g	-2.49506	5.01513e-14	9.91439e-13
Prdm16	-2.38671	5.3636e-14	1.05782e-12
Unc13a	-3.08323	5.43928e-14	1.07148e-12
Card9	3.14657	7.55395e-14	1.46385e-12
P3h3	-2.2055	7.6466e-14	1.48009e-12
Mex3b	-2.81798	8.18209e-14	1.57825e-12
Abca9	10.2438	9.07417e-14	1.73826e-12
Gm4841	-2.77483	9.79562e-14	1.87216e-12
Hsd17b1	3.48829	9.92978e-14	1.89563e-12
Rasl11b	-3.50977	1.01825e-13	1.93724e-12
Syde2	-2.30923	1.12891e-13	2.13917e-12
Fn3k	-9.10019	1.12952e-13	2.13917e-12
Lat	-2.79227	1.20413e-13	2.2753e-12
Tmem50b	2.35337	1.22027e-13	2.30319e-12
Ltb	-5.42025	1.22676e-13	2.31147e-12
Sesn3	-2.15006	1.32016e-13	2.47771e-12
Shcbp1	2.97185	1.53319e-13	2.87108e-12
Pik3c2b	-2.27076	1.703e-13	3.16774e-12
Dgat2	4.5563	1.72868e-13	3.21192e-12
Trp53i11	-3.08919	1.92248e-13	3.56406e-12
Xaf1	-2.11163	1.94041e-13	3.59331e-12
Ptk7	-2.3365	2.07747e-13	3.84286e-12
Cdcp1	-4.19114	2.55815e-13	4.70073e-12
Whrn	-3.70217	2.80523e-13	5.13779e-12
Zfp36l1	-2.96173	2.84078e-13	5.19151e-12
Hmga2	-3.13889	2.88317e-13	5.2632e-12
Myof	-3.04864	2.98957e-13	5.44552e-12
Fam110c	-4.28093	3.44472e-13	6.24052e-12
Tmem119	5.1583	3.77334e-13	6.79894e-12
Slc8a1	-3.11265	3.93315e-13	7.07162e-12
Arhgef12	-2.92476	4.00527e-13	7.19353e-12
Pdia5	2.24644	4.09427e-13	7.34548e-12
Nefh	-2.86369	4.14377e-13	7.42629e-12
Tek	-3.57817	4.55774e-13	8.1112e-12
Phlda2	-5.19118	4.86508e-13	8.62634e-12
Atp8b2	-2.39468	4.90757e-13	8.69244e-12
Ighv1-75	9.43777	5.27354e-13	9.311e-12
Crispld1	-3.46043	5.5648e-13	9.80451e-12
Sema3d	-3.31336	5.6856e-13	9.99933e-12
H2ac10	3.23342	5.81681e-13	1.02054e-11
Agpat3	-4.39554	6.38422e-13	1.11774e-11
Cdkn3	2.99926	6.39251e-13	1.11802e-11
1700020L24Rik	4.37671	6.82301e-13	1.19206e-11
Csgalnact1	-2.952	7.16057e-13	1.24842e-11
Marveld2	-3.54542	7.31313e-13	1.27369e-11
Il1r2	-4.51008	7.37258e-13	1.28271e-11
Ralb	2.28766	8.22656e-13	1.42979e-11
C77080	-2.76738	9.0536e-13	1.57026e-11
Zfp36	-2.45422	9.70931e-13	1.68224e-11
Snx33	-2.3008	9.83842e-13	1.70284e-11
Ccrl2	-2.02454	1.13821e-12	1.95784e-11
Ier5	-2.55833	1.14049e-12	1.95909e-11
Dsel	-2.05977	1.25067e-12	2.13586e-11
Iglv2	9.36262	1.35941e-12	2.31447e-11
Gm45713	-4.23425	1.49326e-12	2.52944e-11
Kcna3	-2.30151	1.60311e-12	2.70728e-11
Fgfrl1	-2.84172	1.65472e-12	2.7888e-11
Oas3	-2.54142	1.70164e-12	2.86497e-11
H2ac11	3.15724	1.71992e-12	2.89283e-11
Aoah	3.50411	1.79659e-12	3.0157e-11
Frmd4b	-2.03621	2.0658e-12	3.44335e-11
Lrg1	7.3477	2.31713e-12	3.84689e-11
Plxdc2	-4.03363	2.34769e-12	3.88989e-11
Nfkbid	-2.16599	2.40917e-12	3.98781e-11
Chad	-4.45901	2.83256e-12	4.64713e-11
Fcgrt	-3.86849	3.03944e-12	4.95728e-11
Osbpl5	-2.03715	3.09319e-12	5.0351e-11
Epha1	-3.55719	3.30091e-12	5.36278e-11
Map3k8	-2.77358	3.47173e-12	5.63481e-11
Ighg3	10.6439	3.49829e-12	5.67239e-11
Map3k15	3.27862	3.56316e-12	5.76637e-11
Mtss2	-4.44188	4.03591e-12	6.48114e-11
Pyroxd2	5.81506	4.66324e-12	7.46699e-11
Klrb1f	2.42544	5.07322e-12	8.1157e-11
Ubash3a	2.04292	5.28879e-12	8.44434e-11
Nol4l	-2.02138	5.33586e-12	8.51135e-11
Arhgef40	-2.23901	5.70409e-12	9.06407e-11
Adarb2	2.16188	5.92709e-12	9.40052e-11
Tctex1d1	9.80579	6.54285e-12	1.03349e-10
Igsf9	-4.94926	6.55824e-12	1.03426e-10
Rnf122	-2.88526	6.76048e-12	1.06313e-10
Fgd1	-2.52173	6.83719e-12	1.07418e-10
Dyrk3	-2.54704	6.87272e-12	1.07875e-10
Dst	-2.87047	6.96145e-12	1.09165e-10
Itsn1	-2.51021	7.17687e-12	1.12017e-10
Il7	-3.76369	7.4383e-12	1.1588e-10
Tspan13	-2.4869	8.78039e-12	1.35775e-10
Zmat3	-2.23884	9.39852e-12	1.4493e-10
Kifc5b	3.82471	9.80322e-12	1.51031e-10
Filip1	5.20002	1.09477e-11	1.68198e-10
Pabpc4l	-3.46802	1.12686e-11	1.72809e-10
Mn1	-4.24836	1.2594e-11	1.91376e-10
Prrg4	-2.10324	1.27244e-11	1.93007e-10
Ly6a	-2.56419	1.3572e-11	2.05489e-10
Spc25	2.61463	1.4344e-11	2.16588e-10
Bend4	-2.38065	1.48755e-11	2.23602e-10
H2ac4	2.79966	1.55865e-11	2.33658e-10
Gdpd3	7.48945	1.71794e-11	2.56844e-10
Parpbp	3.059	1.73805e-11	2.59619e-10
Ighv7-3	9.28449	1.83302e-11	2.73314e-10
Wfdc17	-3.10815	1.97747e-11	2.93804e-10
Gm10184	4.71867	2.07696e-11	3.07489e-10
Dlg4	-2.09658	2.16493e-11	3.19946e-10
Otogl	5.01611	2.19829e-11	3.24589e-10
Gsap	-2.06203	2.43844e-11	3.58146e-10
Stil	2.06908	2.5642e-11	3.75625e-10
Mastl	2.54989	2.611e-11	3.8181e-10
Gm5784	-2.2828	2.77898e-11	4.06019e-10
Ptms	-2.73145	2.78493e-11	4.06531e-10
Ypel3	-2.16958	2.90119e-11	4.23132e-10
Slc22a4	4.74353	2.92591e-11	4.26366e-10
4930438A08Rik	9.00028	3.03373e-11	4.41691e-10
Aqp9	-2.49177	3.08537e-11	4.48427e-10
S100a6	-2.54257	3.10512e-11	4.50905e-10
Osbpl1a	-2.30726	3.16962e-11	4.59471e-10
Clec7a	4.73619	3.2694e-11	4.73523e-10
Map4k4	-2.30627	3.38386e-11	4.89677e-10
Trim30b	-2.71305	3.39359e-11	4.90659e-10
Agpat4	-2.31813	3.51752e-11	5.07259e-10
Bicd1	-2.42806	3.63185e-11	5.22391e-10
Arhgef39	2.45524	3.99887e-11	5.6978e-10
Lrrn4	-4.47479	4.11361e-11	5.85129e-10
Ifi211	3.86864	4.98085e-11	7.03092e-10
Srgap3	-2.24015	5.04093e-11	7.10972e-10
Gm973	-3.91005	5.20542e-11	7.32931e-10
Faap24	2.15147	5.53971e-11	7.77377e-10
Gimap5	-3.78803	5.63002e-11	7.89386e-10
H2bc11	2.30554	5.64889e-11	7.91367e-10
Nrp2	2.37106	6.20694e-11	8.68815e-10
Cav2	-3.25736	6.34646e-11	8.876e-10
Gm10108	6.41628	6.93498e-11	9.63449e-10
Oasl2	-2.44029	7.04989e-11	9.78598e-10
Bmx	5.84518	8.42355e-11	1.16103e-09
Gng11	-2.37171	8.52158e-11	1.17312e-09
Pou2af1	9.09318	8.53903e-11	1.17456e-09
Aldh4a1	2.23767	9.19762e-11	1.26306e-09
Ppp1r21	2.02524	9.4914e-11	1.30127e-09
Ly86	5.90757	9.59746e-11	1.31473e-09
Rab44	2.42918	9.92469e-11	1.3551e-09
Acss2	-2.43374	9.92007e-11	1.3551e-09
Ipcef1	-2.01561	1.00594e-10	1.37013e-09
Fam110b	-2.89978	1.0125e-10	1.37794e-09
Sdsl	-2.68805	1.03355e-10	1.4043e-09
Fancd2	2.78664	1.04263e-10	1.41548e-09
Vangl2	-2.1265	1.04564e-10	1.41727e-09
Procr	-3.83996	1.05111e-10	1.42352e-09
Lmo1	4.47813	1.06224e-10	1.43743e-09
Prg2	8.1482	1.0752e-10	1.45261e-09
Stk40	-2.37756	1.13342e-10	1.53002e-09
Oip5	2.03113	1.2631e-10	1.69363e-09
Ctxn1	-3.04507	1.263e-10	1.69363e-09
Fam129b	-2.46379	1.49171e-10	1.98594e-09
Tcf24	-7.40472	1.49258e-10	1.98594e-09
Clstn1	-2.07052	1.56082e-10	2.07343e-09
Ptpn14	-2.91966	1.64881e-10	2.18858e-09
Klhl4	-4.19039	1.79306e-10	2.3725e-09
Hck	4.43112	1.79562e-10	2.37401e-09
Rsad2	-3.05575	2.0157e-10	2.6461e-09
Neu1	2.43583	2.08743e-10	2.73166e-09
Fbxo32	-2.64189	2.35255e-10	3.0618e-09
Hnf4a	-2.53946	2.53272e-10	3.28349e-09
Zfp827	-2.83024	2.79499e-10	3.60948e-09
Fzd8	-4.06741	2.79285e-10	3.60948e-09
Cd55	-2.56689	2.80284e-10	3.61402e-09
Rtl5	-2.62592	2.81121e-10	3.62201e-09
Bach2	-3.26266	2.82619e-10	3.6385e-09
Ttc21a	3.5237	2.85252e-10	3.66957e-09
Aatk	3.92873	3.3471e-10	4.27942e-09
Spry1	-3.15438	3.65347e-10	4.64266e-09
F11r	-3.6564	3.71821e-10	4.71774e-09
Gch1	-2.30202	3.9869e-10	5.05481e-09
Siglecg	3.00875	4.14487e-10	5.24315e-09
Lrrc66	-4.59581	4.15909e-10	5.25715e-09
Gm13772	2.41341	4.44846e-10	5.59747e-09
Arhgap28	-2.16865	4.58071e-10	5.74656e-09
Optn	-2.15006	4.82011e-10	6.03328e-09
Shfl	-2.38401	5.23409e-10	6.52209e-09
Nrgn	-2.86768	5.43031e-10	6.74644e-09
Sertad1	-2.11986	5.45388e-10	6.77069e-09
Sbk1	-2.37469	5.47164e-10	6.78263e-09
Mt2	6.8646	5.89107e-10	7.26479e-09
Camsap1	-2.14402	6.35323e-10	7.79438e-09
Insl6	-2.86465	6.57861e-10	8.04133e-09
Vsir	2.11074	7.10967e-10	8.63983e-09
Zwilch	2.21165	7.43962e-10	9.02764e-09
Shroom2	5.73781	7.58751e-10	9.18992e-09
Kcnd1	-3.96356	7.58988e-10	9.18992e-09
9430069I07Rik	8.40533	7.73843e-10	9.35621e-09
Hist1h2ao	3.43669	7.90541e-10	9.54426e-09
H2bc15	2.12348	8.13054e-10	9.80897e-09
Gm3739	-9.05588	8.68008e-10	1.04498e-08
Hvcn1	2.34615	8.81642e-10	1.06058e-08
Nectin3	-4.26334	9.43695e-10	1.13277e-08
Tube1	2.02139	9.67825e-10	1.15924e-08
Mamdc2	-3.75197	1.01479e-09	1.21374e-08
Clic5	-2.56528	1.04373e-09	1.24747e-08
Gimap8	-3.03964	1.06862e-09	1.27538e-08
2700081O15Rik	-2.3716	1.11692e-09	1.33018e-08
Smarca1	-6.872	1.16624e-09	1.38595e-08
H2ac12	3.47883	1.17636e-09	1.39698e-08
Tecpr1	-3.56098	1.24835e-09	1.47408e-08
Rora	-2.51139	1.2513e-09	1.47652e-08
Slc24a5	-2.25134	1.29313e-09	1.52157e-08
Ppp1r3d	-2.7063	1.33661e-09	1.56941e-08
Ssh1	-2.01837	1.42474e-09	1.66586e-08
Map9	-2.52577	1.49929e-09	1.7469e-08
Fzd4	-3.21483	1.52272e-09	1.77173e-08
Dmwd	-2.60232	1.56e-09	1.8088e-08
Efhc2	-6.75827	1.66475e-09	1.92624e-08
Arfgef3	2.14699	1.70181e-09	1.96504e-08
Igkv5-48	21.547	1.71542e-09	1.97937e-08
Vangl1	-4.69866	1.84316e-09	2.11944e-08
Aldh3b1	6.79713	2.05145e-09	2.35247e-08
Slc16a12	-5.09482	2.20917e-09	2.52293e-08
Prrg1	2.18047	2.28002e-09	2.59851e-08
Rara	-2.84221	2.43764e-09	2.76492e-08
Igkv14-126	9.46201	2.50637e-09	2.83902e-08
Mcu	2.17966	2.53291e-09	2.86714e-08
Syngap1	-2.46091	2.61771e-09	2.95711e-08
Jaml	6.94606	2.76784e-09	3.11195e-08
Cdr2	7.25566	2.89828e-09	3.24985e-08
Gm36079	8.96327	3.02234e-09	3.37988e-08
H2bc7	2.58414	3.18988e-09	3.5577e-08
Abi3	-2.96512	3.26686e-09	3.64112e-08
Fam181b	-5.42959	3.30696e-09	3.68335e-08
C3ar1	-5.19529	3.33582e-09	3.70808e-08
Tenm4	-5.69354	3.40776e-09	3.78299e-08
Per1	-2.28867	3.59118e-09	3.97867e-08
Ighv1-26	9.35273	3.93798e-09	4.33411e-08
Bdh2	-5.17559	4.10023e-09	4.49785e-08
Phactr1	-4.21225	4.10704e-09	4.50236e-08
Phlda1	-2.99976	4.18975e-09	4.59002e-08
Zfpm1	-2.58923	4.29539e-09	4.6965e-08
Tfpi2	7.31368	4.41331e-09	4.82227e-08
Btc	-4.20384	4.61566e-09	5.02363e-08
Cyp4f18	7.65011	4.8872e-09	5.30533e-08
Tbc1d9	-2.98164	4.92164e-09	5.33924e-08
Slc6a15	-3.05567	5.64542e-09	6.08488e-08
Tro	-6.74703	5.76982e-09	6.20293e-08
Ahdc1	-2.10565	6.40028e-09	6.82792e-08
Mmp28	2.2911	7.29535e-09	7.75306e-08
Slit2	-8.13259	7.92848e-09	8.40449e-08
Serpinb10	4.17881	8.22481e-09	8.70203e-08
F2rl3	-2.31422	8.36891e-09	8.84328e-08
Lsp1	-2.60507	9.02821e-09	9.50983e-08
Sim2	9.35878	9.05174e-09	9.5286e-08
Ift81	-2.43528	9.66792e-09	1.01198e-07
Tnfsfm13	2.26059	9.89112e-09	1.03275e-07
Gpx3	2.9583	1.02616e-08	1.07009e-07
Il27ra	-3.2031	1.0367e-08	1.07974e-07
Ddit4	-2.00812	1.13024e-08	1.17272e-07
Nr3c2	-4.02078	1.16684e-08	1.20624e-07
Zbtb20	-2.08436	1.22209e-08	1.26102e-07
Upp1	-3.15854	1.22302e-08	1.26119e-07
Porcn	-5.33126	1.28045e-08	1.31472e-07
Trim62	-2.99181	1.34215e-08	1.37723e-07
Maml2	-3.03819	1.40211e-08	1.43255e-07
Clec4b2	9.05582	1.4235e-08	1.45178e-07
Hemgn	-2.22504	1.42463e-08	1.45204e-07
Flywch2	-3.64917	1.47275e-08	1.49652e-07
Klf4	-2.12871	1.47457e-08	1.49746e-07
Cfp	2.26828	1.52916e-08	1.55007e-07
Slco4c1	7.82224	1.56604e-08	1.58552e-07
Igll1	6.65678	1.58824e-08	1.6041e-07
Il2rb	-5.51691	1.76796e-08	1.76532e-07
Mrgpra2b	6.35464	1.91031e-08	1.90176e-07
Mrgpre	-2.18105	1.92612e-08	1.91521e-07
Mylk	-2.1736	2.00817e-08	1.98969e-07
Timp3	-3.01063	2.03969e-08	2.01871e-07
Cma1	-4.82677	2.15654e-08	2.12414e-07
Tgtp1	-2.90987	2.3056e-08	2.26288e-07
Ddah2	-3.38181	2.31778e-08	2.2735e-07
Ccnjl	-5.18177	2.43946e-08	2.39144e-07
Lpo	8.12367	2.54708e-08	2.49109e-07
Rgs7bp	-2.37827	2.62237e-08	2.55873e-07
Mturn	-4.30054	2.90596e-08	2.81568e-07
Tnfrsf13c	-3.33669	2.99945e-08	2.9012e-07
Lysmd2	-2.37257	3.10762e-08	2.99888e-07
Lhcgr	-3.94388	3.1426e-08	3.02913e-07
Naprt	-2.6988	3.1974e-08	3.08018e-07
Capn2	-2.57688	3.21422e-08	3.09459e-07
Fstl3	5.27818	3.25502e-08	3.13026e-07
Samd12	-3.49954	3.25323e-08	3.13026e-07
Pimreg	2.83167	3.50653e-08	3.36244e-07
Sgsh	-2.3566	3.52015e-08	3.37163e-07
Hes5	-6.63019	3.57575e-08	3.41899e-07
Bhlhe40	-2.01718	3.68551e-08	3.5199e-07
Arid3a	2.21753	3.75123e-08	3.57653e-07
Myo5c	-3.86818	3.77097e-08	3.59125e-07
Met	2.7815	3.83996e-08	3.6507e-07
H2-Oa	-2.03591	3.93053e-08	3.73043e-07
Morn4	-3.00683	3.96375e-08	3.75768e-07
Pilrb1	5.48645	4.0226e-08	3.80914e-07
Cbx2	-2.20301	4.03125e-08	3.81516e-07
Ptger3	-2.06811	4.11293e-08	3.88586e-07
Hspa2	2.26662	4.18942e-08	3.95141e-07
Mfge8	-2.14887	4.23544e-08	3.99256e-07
Cep164	2.33925	4.23886e-08	3.99353e-07
Gm3468	-4.91034	4.4806e-08	4.21413e-07
Gm5960	4.47739	4.82339e-08	4.52379e-07
Cadps2	-2.75914	4.82913e-08	4.52663e-07
Dusp4	-4.24327	5.11771e-08	4.78638e-07
Rilpl1	-3.11729	5.20122e-08	4.86176e-07
Hid1	-3.55495	5.22777e-08	4.8811e-07
Slamf1	-3.03281	5.30512e-08	4.93951e-07
Gdf11	-2.18388	5.45223e-08	5.068e-07
Syt11	-2.11439	5.54186e-08	5.14271e-07
Mfhas1	-3.078	5.64361e-08	5.23422e-07
Pf4	-3.48042	5.73588e-08	5.31094e-07
Mcpt2	-9.49541	5.88608e-08	5.44096e-07
Il18	-4.14453	6.25925e-08	5.77631e-07
Hist1h2ap	2.48005	6.41718e-08	5.90898e-07
Lrrn3	-2.70136	6.44106e-08	5.92769e-07
Bhlha15	4.06002	6.63952e-08	6.09018e-07
Mybl2	2.06921	6.64664e-08	6.09337e-07
Asap2	-2.07161	7.24984e-08	6.62451e-07
Acot1	-2.02609	7.40116e-08	6.75169e-07
Ssh3	-2.40675	7.53149e-08	6.86307e-07
Ltbp3	-2.09181	7.90828e-08	7.18289e-07
H2ac20	2.51256	8.1252e-08	7.37188e-07
Ubtd1	2.40688	8.31132e-08	7.52847e-07
Apbb2	-2.20977	8.6456e-08	7.81007e-07
Fads3	-3.85344	9.23072e-08	8.31163e-07
Phlpp1	-2.19954	9.55387e-08	8.57484e-07
Wnk3	-3.46585	1.03747e-07	9.28164e-07
Melk	2.52131	1.10536e-07	9.85725e-07
Adarb1	-3.36938	1.12114e-07	9.98194e-07
Sla2	-2.04787	1.13843e-07	1.01197e-06
Scml4	-3.2938	1.15326e-07	1.02406e-06
Podxl	-3.69888	1.28392e-07	1.13345e-06
Grik5	-3.7606	1.34184e-07	1.18208e-06
Gas6	-5.09379	1.38646e-07	1.21817e-06
Mpped2	-4.48706	1.41789e-07	1.24382e-06
Gdf15	-3.48351	1.47092e-07	1.28696e-06
Ehd3	-3.57947	1.47053e-07	1.28696e-06
Tshr	5.68909	1.4767e-07	1.29066e-06
Smim5	-2.73576	1.50145e-07	1.31161e-06
Gm8989	-3.79949	1.50281e-07	1.31211e-06
Emp1	-2.90422	1.51524e-07	1.32088e-06
H3c13	2.38676	1.52928e-07	1.33104e-06
Lax1	-2.59045	1.59137e-07	1.3822e-06
Zbtb4	-3.26293	1.77636e-07	1.53488e-06
1700019D03Rik	-3.30515	1.77858e-07	1.536e-06
Gzmb	-3.78405	1.78254e-07	1.53783e-06
Rag2	3.04744	1.81376e-07	1.56234e-06
Cd6	8.22114	1.87171e-07	1.60893e-06
Fam131a	-5.80774	1.89549e-07	1.62854e-06
Itm2a	-2.43946	1.9056e-07	1.63554e-06
Grm1	-4.30752	1.91159e-07	1.63984e-06
Pcdhga6	-5.11357	1.9351e-07	1.6575e-06
Cplx2	-3.27092	1.96284e-07	1.67949e-06
Zfp248	-2.31429	2.05578e-07	1.75004e-06
Aldh1a1	-2.80684	2.08958e-07	1.77609e-06
Erfe	3.43049	2.16324e-07	1.83496e-06
Recql4	2.18505	2.3364e-07	1.97282e-06
Pnp2	3.54334	2.36113e-07	1.99168e-06
Slfn2	2.18096	2.42196e-07	2.0399e-06
Chic1	-2.16525	2.5134e-07	2.11371e-06
Pard6b	-3.2159	2.60759e-07	2.18851e-06
Tmem199	2.34265	2.77151e-07	2.32025e-06
Slc36a2	4.12121	2.8304e-07	2.36718e-06
Mindy4	-2.55354	2.83635e-07	2.37097e-06
Ighj1	8.31158	2.85273e-07	2.38347e-06
Inpp4b	-2.29232	2.88643e-07	2.4068e-06
Capsl	-2.84175	3.13453e-07	2.60716e-06
Spon1	-4.323	3.20346e-07	2.66184e-06
St6galnac5	-4.70077	3.37367e-07	2.79354e-06
Hdc	4.52309	3.40921e-07	2.82156e-06
Trim45	2.82814	3.41329e-07	2.82354e-06
Sall2	-2.98535	3.55977e-07	2.93308e-06
Gm11110	-4.84826	3.61542e-07	2.97452e-06
Slc28a2b	2.24872	3.66524e-07	3.01254e-06
Soga1	-2.12248	3.84641e-07	3.15989e-06
Cabyr	-3.25445	3.97973e-07	3.25659e-06
Hdx	-3.76649	4.06186e-07	3.32217e-06
Mpzl1	-3.09553	4.16336e-07	3.39519e-06
Dab2	4.65257	4.38691e-07	3.56704e-06
Acp5	2.60217	4.7058e-07	3.80224e-06
Bex1	-2.01472	4.77441e-07	3.8465e-06
Slc16a11	-3.37231	4.83402e-07	3.89265e-06
Lmln	2.04518	4.84266e-07	3.89772e-06
Ggt5	-2.66056	4.98948e-07	4.00623e-06
Ighv1-15	9.01628	5.08256e-07	4.07508e-06
A930033H14Rik	-3.69476	5.17158e-07	4.13652e-06
P2ry10	-3.48291	5.23911e-07	4.17852e-06
Cpxm1	-3.03205	5.30885e-07	4.22482e-06
Pilra	3.74603	5.36161e-07	4.25993e-06
Scnn1a	2.20383	5.62883e-07	4.45738e-06
Card11	-2.6773	5.96323e-07	4.69767e-06
Pcdhga9	-3.51425	6.01829e-07	4.73657e-06
Ifi209	3.99671	6.02463e-07	4.73932e-06
Osgin1	-2.31998	6.05833e-07	4.76358e-06
Atf3	-2.40985	6.19819e-07	4.8621e-06
Ap3s1-ps1	4.5267	6.33953e-07	4.96597e-06
BC067074	-4.35906	6.39581e-07	5.00535e-06
Ighv1-12	8.26324	6.66971e-07	5.20506e-06
Art4	-2.37091	6.86282e-07	5.34826e-06
Gnb4	-2.60764	7.24939e-07	5.61929e-06
Fancb	2.68445	7.26321e-07	5.62612e-06
Muc1	-8.41486	7.44323e-07	5.75232e-06
Rtkn2	2.13346	7.50946e-07	5.79674e-06
Hspa1a	2.68641	7.61487e-07	5.86043e-06
Sh2b2	2.06278	7.67772e-07	5.90063e-06
Paqr5	-2.79238	7.74904e-07	5.95271e-06
Pstpip2	2.21199	7.75725e-07	5.95627e-06
Prkn	-2.04465	7.76877e-07	5.96237e-06
Atp1b1	2.18011	7.9602e-07	6.09247e-06
H4c4	2.0181	8.11727e-07	6.20131e-06
Stx11	2.76553	8.18278e-07	6.24564e-06
Zfp964	-8.30264	8.29953e-07	6.32318e-06
Fam171a1	-2.28553	8.3445e-07	6.34985e-06
Itgb7	-2.19841	8.4088e-07	6.39184e-06
Sipa1l2	4.2801	8.53899e-07	6.48489e-06
Abcc3	-3.13518	8.6612e-07	6.56575e-06
Gm9574	-7.01266	8.9144e-07	6.74238e-06
Gprc5b	-3.19165	9.27085e-07	7.00245e-06
Csf1	-2.22849	9.3773e-07	7.07965e-06
Atat1	-3.01017	9.66989e-07	7.28078e-06
Serpinb6b	-2.27107	9.81777e-07	7.36885e-06
Hoxb5	-8.72359	9.86183e-07	7.39859e-06
Bmp1	-2.45279	9.91292e-07	7.43357e-06
Rpgrip1	-2.15803	1.02753e-06	7.6846e-06
Cenpp	2.24259	1.03671e-06	7.74967e-06
Ltc4s	-3.42808	1.04411e-06	7.79462e-06
Fgfr3	-6.26111	1.05984e-06	7.90743e-06
Trem1	2.27573	1.07507e-06	8.0114e-06
Rnf113a1	2.59595	1.1036e-06	8.21668e-06
Dock6	-2.65187	1.16535e-06	8.63784e-06
Rgs16	-6.16009	1.17924e-06	8.73305e-06
Hivep3	-2.27258	1.21067e-06	8.94602e-06
Ecscr	-4.22215	1.25706e-06	9.26006e-06
Ptpru	4.15041	1.28049e-06	9.41602e-06
Relb	-2.79828	1.29345e-06	9.50717e-06
Capn5	-2.11162	1.34064e-06	9.84097e-06
Dll4	-7.82489	1.3471e-06	9.88404e-06
Neb	-2.67477	1.41011e-06	1.02876e-05
Selenom	2.38181	1.4847e-06	1.07846e-05
Atp8b5	-3.20646	1.50644e-06	1.09322e-05
Arhgef9	-3.36577	1.50891e-06	1.09414e-05
Efna4	-4.65804	1.6776e-06	1.20494e-05
Jag2	-4.1803	1.6984e-06	1.21726e-05
Cyp11a1	-3.39079	1.70144e-06	1.21838e-05
Igf1	-7.06037	1.70215e-06	1.21838e-05
Igkj1	8.42806	1.74317e-06	1.24393e-05
Pld4	3.32133	1.74316e-06	1.24393e-05
Afdn	-2.31106	1.82402e-06	1.29837e-05
Gm9774	7.9787	1.8352e-06	1.30466e-05
Chd5	-6.54847	1.84053e-06	1.30789e-05
Rnf180	-2.44201	1.85191e-06	1.31486e-05
Cd80	7.90092	1.86192e-06	1.32084e-05
Spag6l	-2.15467	1.97131e-06	1.39311e-05
Tyro3	-5.70695	1.97804e-06	1.39728e-05
Zfp879	-2.89214	1.98682e-06	1.40288e-05
Slc4a8	2.78569	2.01322e-06	1.41972e-05
Parm1	-4.41837	2.01517e-06	1.42006e-05
Ypel1	-2.09891	2.06139e-06	1.45062e-05
9330151L19Rik	-2.19074	2.0922e-06	1.47045e-05
Zswim4	-2.44851	2.0989e-06	1.47453e-05
Cd200	-3.97588	2.10877e-06	1.48085e-05
Palld	-2.60871	2.12183e-06	1.48814e-05
Klrb1c	-5.94724	2.17015e-06	1.51883e-05
Bambi-ps1	3.13658	2.2381e-06	1.5618e-05
Spata18	-4.81045	2.24071e-06	1.56297e-05
Mmp14	-3.42735	2.24472e-06	1.56467e-05
Flrt3	-8.49781	2.31641e-06	1.60704e-05
H4c2	3.0808	2.33215e-06	1.61528e-05
Rec8	-3.53786	2.33575e-06	1.61628e-05
Cd177	7.07766	2.33823e-06	1.6168e-05
Tbxa2r	-3.33031	2.38237e-06	1.64664e-05
Tpsb2	-8.06198	2.485e-06	1.70978e-05
Tpbg	-6.59473	2.51247e-06	1.72655e-05
Slc2a10	-2.99414	2.51379e-06	1.72675e-05
Prmt2	-2.58322	2.53615e-06	1.74138e-05
Kif5a	-5.3375	2.56168e-06	1.75747e-05
Stox2	3.51409	2.56644e-06	1.76001e-05
Itga3	-6.3275	2.57867e-06	1.76695e-05
Zfp503	-2.33151	2.63186e-06	1.7997e-05
Il1rl1	-2.74036	2.66715e-06	1.8201e-05
Pou6f1	-3.63504	2.72331e-06	1.85691e-05
Nxpe4	3.07379	2.77364e-06	1.8866e-05
Tmem26	6.76222	2.78768e-06	1.8946e-05
Slfn10-ps	-2.40606	2.8477e-06	1.93146e-05
Syde1	-2.30232	2.93649e-06	1.98684e-05
Vsig2	-4.83252	2.9523e-06	1.99591e-05
Sgsm1	-2.03932	3.00159e-06	2.02677e-05
Ighv1-81	7.07573	3.06168e-06	2.06567e-05
Apobr	-2.06963	3.10324e-06	2.09033e-05
Cysltr1	2.86345	3.1282e-06	2.10206e-05
Gna14	-3.71983	3.16089e-06	2.12231e-05
Hist1h2bp	2.45993	3.16975e-06	2.1274e-05
Map3k9	-2.33271	3.17743e-06	2.13084e-05
Ncr3-ps	-8.30884	3.25728e-06	2.18001e-05
Rnase10	2.68863	3.28662e-06	2.19877e-05
Myo6	-2.86089	3.30874e-06	2.2109e-05
Ccser1	-4.35596	3.71241e-06	2.4619e-05
Fbxo10	-2.16629	3.7448e-06	2.47846e-05
Ankle1	2.36295	3.75084e-06	2.48148e-05
Adgre1	3.78972	3.75639e-06	2.48416e-05
Fam167a	-3.34596	3.78939e-06	2.50301e-05
Gm15654	-7.96643	3.83619e-06	2.53192e-05
Ighj2	7.941	3.94112e-06	2.59399e-05
Ly6d	5.7434	4.01509e-06	2.64059e-05
Edn1	-7.25941	4.04648e-06	2.65914e-05
Arhgap12	-2.08813	4.06561e-06	2.66961e-05
Rcor2	-2.54676	4.14398e-06	2.71679e-05
Vash1	-5.20754	4.15879e-06	2.72436e-05
Setbp1	-6.63648	4.19265e-06	2.74438e-05
Gm8935	-3.25332	4.22768e-06	2.76623e-05
Dnah1	-2.71011	4.26367e-06	2.7865e-05
Apol7e	-3.1556	4.54763e-06	2.96164e-05
Cd86	-3.75217	4.57045e-06	2.97534e-05
Mgam2-ps	7.76733	4.58775e-06	2.98544e-05
Troap	2.59186	4.68382e-06	3.04439e-05
Dsp	2.19627	4.77574e-06	3.0981e-05
Fam83d	2.89315	4.8216e-06	3.12431e-05
Hist1h2an	2.07592	5.22487e-06	3.36981e-05
Patl2	-6.51522	5.26457e-06	3.39279e-05
Slc26a11	-3.17588	5.47281e-06	3.51506e-05
Glis3	2.43917	5.48374e-06	3.52044e-05
Cmtm8	-3.12782	6.08148e-06	3.88921e-05
Pcdhga1	-4.95375	6.20949e-06	3.965e-05
Trav6-7-dv9	-4.80011	6.2221e-06	3.97153e-05
Bcl11b	3.72125	6.22729e-06	3.97332e-05
Gem	-2.13233	6.34662e-06	4.04482e-05
Npr2	-2.50657	6.54108e-06	4.16239e-05
Cd59a	-2.53883	6.59226e-06	4.19176e-05
Iigp1	-2.60274	6.60522e-06	4.1968e-05
Egr3	-4.31503	6.61464e-06	4.20119e-05
Slc18b1	-2.81185	6.62652e-06	4.20714e-05
Shisa8	-2.99787	6.723e-06	4.26677e-05
Nxph1	-5.72024	6.78992e-06	4.30596e-05
Klhl13	-8.74982	6.91675e-06	4.37807e-05
Usp18	-3.27036	7.03133e-06	4.44722e-05
Pdzd2	-2.03446	7.18477e-06	4.53739e-05
Tnfrsf8	7.18866	7.20097e-06	4.5459e-05
Farp2	-2.03619	7.54215e-06	4.74155e-05
Itga2	-3.5374	7.66519e-06	4.80984e-05
Gm9775	3.83687	7.81037e-06	4.89071e-05
Tada2b	2.18137	7.80926e-06	4.89071e-05
Ccdc157	-2.93605	7.90085e-06	4.9447e-05
H4c11	2.253	8.19999e-06	5.11656e-05
Msrb3	-2.36077	8.35046e-06	5.20655e-05
Slc12a4	2.10434	8.66975e-06	5.38551e-05
Ccdc112	-2.32684	8.69449e-06	5.39886e-05
Igsf10	-2.26494	8.73572e-06	5.42044e-05
Clu	4.47457	8.83995e-06	5.479e-05
Kcnrg	-4.60869	8.90632e-06	5.51808e-05
Rassf6	-6.12896	9.34475e-06	5.75765e-05
Tns2	-4.88154	9.49834e-06	5.84427e-05
Ifi203-ps	-5.42844	9.78675e-06	6.01444e-05
Chrnb1	-2.70487	9.87177e-06	6.06222e-05
Ogn	3.04968	1.00816e-05	6.18427e-05
Nupr1	-3.03709	1.0086e-05	6.18466e-05
Zfp37	-2.00911	1.0134e-05	6.21185e-05
AW011738	-2.15423	1.04343e-05	6.38418e-05
2020-09-05	5.73285	1.08351e-05	6.59793e-05
Fads2	-2.28645	1.12364e-05	6.80999e-05
Sowahd	7.45581	1.15462e-05	6.98257e-05
Sh3d21	-3.47402	1.16096e-05	7.01834e-05
1500009L16Rik	-2.85939	1.17508e-05	7.09858e-05
Tnfsf4	-7.46052	1.20221e-05	7.24411e-05
Hey1	-4.25503	1.24537e-05	7.4749e-05
Rimbp3	5.02738	1.267e-05	7.59882e-05
Ciita	-3.60878	1.28979e-05	7.72994e-05
Ighv1-50	8.6548	1.2966e-05	7.75679e-05
Basp1	-2.15716	1.32892e-05	7.93453e-05
Trib2	-2.70481	1.33884e-05	7.98662e-05
Sgce	-2.9988	1.35213e-05	8.05924e-05
Cadm2	-6.59352	1.42955e-05	8.47319e-05
Reep1	5.9321	1.54028e-05	9.09074e-05
Irf6	-2.77828	1.54101e-05	9.09187e-05
Rbfox2	-2.63156	1.54378e-05	9.10152e-05
Gm14895	-8.06269	1.64744e-05	9.63687e-05
Tle2	-2.44447	1.66114e-05	9.7079e-05
Schip1	2.11411	1.68503e-05	9.8404e-05
Igkv4-70	7.84627	1.69437e-05	9.88484e-05
Gcsam	-4.00198	1.70265e-05	9.92618e-05
Clmp	7.84938	1.75072e-05	0.000101886
Prokr1	-4.59266	1.75879e-05	0.000102249
Ahnak2	-7.80784	1.79914e-05	0.000104522
Tmem121b	-4.54756	1.83367e-05	0.000106343
Rab27b	-2.71187	1.8964e-05	0.000109524
Ctsf	-2.36352	1.8992e-05	0.000109648
Glis2	-2.01925	1.90226e-05	0.000109786
Zfp612	-5.16162	1.90294e-05	0.000109787
Ly6i	4.44745	1.95228e-05	0.000112246
Sorbs3	-2.26944	2.01602e-05	0.000115632
Aunip	2.32442	2.09093e-05	0.000119558
Gm9845	2.11566	2.09221e-05	0.000119591
Hdac11	-2.99536	2.16191e-05	0.000123533
Fkbp10	-6.8363	2.20377e-05	0.000125709
Clcn2	-3.36165	2.22146e-05	0.000126579
Etl4	-2.55334	2.26497e-05	0.000128672
Tshz3	-4.56233	2.36511e-05	0.000133633
Vmn1r-ps1	-8.33666	2.37444e-05	0.000134024
4930486L24Rik	-2.39448	2.39983e-05	0.000135248
Ccl6	4.97405	2.41226e-05	0.000135746
Cyyr1	-3.94465	2.46884e-05	0.000138556
Phf24	-6.57284	2.48535e-05	0.000139436
Pgap3	-3.21414	2.61675e-05	0.000146168
Col16a1	-2.16215	2.74819e-05	0.000152896
Ttll7	-2.57742	2.79701e-05	0.000155508
Gm5111	-2.09758	2.81956e-05	0.000156658
Cacnb1	-4.00789	2.84697e-05	0.000158076
Anks6	-8.23377	2.85748e-05	0.000158606
Cfap47	-3.03211	2.96698e-05	0.000164084
Mb21d2	-3.99803	2.99198e-05	0.000165412
Rnase6	-2.34276	3.00027e-05	0.000165815
Kctd12b	-2.31074	3.0505e-05	0.000168312
Cep126	-2.30688	3.09479e-05	0.00017053
Mrc1	4.22941	3.12596e-05	0.00017202
D630039A03Rik	-5.10795	3.1808e-05	0.000174865
Otos	-2.2772	3.22643e-05	0.000176791
Gnaz	-4.50945	3.31943e-05	0.000181411
Tmem246	-5.35205	3.32054e-05	0.000181412
Plekhg1	-2.5338	3.48735e-05	0.000189842
Dkkl1	-3.16488	3.55228e-05	0.000192998
Lypd6b	-3.35806	3.61502e-05	0.000196279
Fam217a	-4.80457	3.70501e-05	0.000200904
Fzd3	-2.07459	3.80467e-05	0.00020604
Cavin3	-3.32698	3.84838e-05	0.00020828
Btla	2.19264	3.86237e-05	0.000208961
Ggt6	-7.98128	3.94198e-05	0.000212923
Amigo2	-2.77466	4.12698e-05	0.00022234
Gm3883	-2.2082	4.25574e-05	0.00022876
Hist1h2bq	2.11638	4.2661e-05	0.000229243
Zfp618	-4.97117	4.28245e-05	0.000229899
Rapgef4	-3.02361	4.29899e-05	0.000230639
Metrnl	-2.48879	4.42226e-05	0.000236795
Egr2	-2.45712	4.48959e-05	0.000240169
St3gal6	-2.98261	4.54792e-05	0.000242745
H4c8	2.7048	4.63555e-05	0.000246948
Pmepa1	-4.41331	4.69199e-05	0.000249636
Igkv1-135	6.3586	4.86518e-05	0.000258028
Bend5	-3.57578	4.88471e-05	0.000258899
Tlr8	6.76998	4.90112e-05	0.000259686
Itgb2l	7.03858	4.93291e-05	0.000261122
B630019K06Rik	-2.08422	4.99495e-05	0.000263987
Me1	-4.8934	5.01345e-05	0.000264805
Sorbs2	-2.67731	5.07504e-05	0.00026788
Cyp2d22	-3.64144	5.08389e-05	0.000268263
Nxpe2	3.08189	5.11831e-05	0.000269823
Plg	-6.21218	5.26197e-05	0.000276784
Bco1	4.1823	5.37221e-05	0.00028205
Mageh1	-2.27417	5.37906e-05	0.000282321
Rbm11	-2.57277	5.42469e-05	0.000284536
Rrad	-3.34867	5.49062e-05	0.000287542
Prr36	-3.44908	5.59941e-05	0.000292872
Prrt1	-5.79261	5.61597e-05	0.000293646
Hopx	3.22216	5.66687e-05	0.000296029
Kctd15	-8.17129	5.67987e-05	0.00029643
Dnajb2	-2.15925	5.82512e-05	0.000303441
Trgc2	5.88564	5.87193e-05	0.000305688
Tmem178	6.82134	5.92157e-05	0.000307984
Phf11d	-2.24248	6.04249e-05	0.000313473
Gfpt2	-3.02294	6.06476e-05	0.000314452
Mmp11	-3.98435	6.08851e-05	0.000315585
Prg3	4.65281	6.18087e-05	0.000320173
Gm12185	-2.01693	6.19284e-05	0.000320694
Gm21188	5.46412	6.38928e-05	0.000330104
Plk3	-2.04741	6.39038e-05	0.000330104
Zfp819	6.7689	6.44781e-05	0.000332761
Rnf43	4.78016	6.48582e-05	0.00033459
B3gnt3	-2.94061	6.49833e-05	0.000334915
Als2cl	-3.06293	6.50517e-05	0.0003351
Igkj4	7.44064	6.53276e-05	0.000336313
Slc35f2	-2.39268	6.5414e-05	0.000336654
Il12rb1	-2.89354	6.57589e-05	0.000338283
B3galt1	-7.97097	6.70477e-05	0.000344319
Zfp354b	-5.8042	6.81132e-05	0.000349038
Ifit1	-2.52265	6.89732e-05	0.000353012
Il18r1	-2.63885	7.01679e-05	0.000358466
Bub1b	2.81101	7.17395e-05	0.0003656
Rasd2	-5.2423	7.18762e-05	0.000366185
Cep295nl	-7.54109	7.25109e-05	0.000369193
Snrpn	-7.49068	7.39319e-05	0.000375854
Gp1ba	-2.93504	7.50503e-05	0.000381308
Klrb1a	-8.00228	7.56754e-05	0.000384249
Ighj3	7.39675	7.57768e-05	0.000384647
Lrch2	-2.86189	7.80132e-05	0.000395038
1110008P14Rik	2.00131	7.80714e-05	0.000395093
Inpp5j	7.57383	8.3981e-05	0.000422819
Zfp558	-2.36126	8.54222e-05	0.000429577
Prkcz	-3.1679	8.54159e-05	0.000429577
Irf4	3.17893	8.5943e-05	0.000432046
Gpx7	-3.97901	8.66857e-05	0.000435255
Kirrel	-7.44174	8.72075e-05	0.00043748
Gm19684	-3.32491	8.72472e-05	0.000437516
Eya2	-4.51084	8.79147e-05	0.000440498
Gm12502	6.80944	8.81354e-05	0.000441174
Cdkn1c	-3.30882	8.98139e-05	0.00044907
Dcaf12l1	-3.90244	9.07386e-05	0.000453285
Foxd2	-4.6962	9.17482e-05	0.00045778
Eps8l2	-4.57196	9.38726e-05	0.000467681
Gabbr1	-3.71841	9.53979e-05	0.000474572
Ccdc102a	-4.25049	9.54939e-05	0.000474908
Cysltr2	-2.94436	9.59788e-05	0.000477035
Cd7	-4.27225	9.69667e-05	0.000481228
Cpeb3	-2.46377	9.85144e-05	0.000487749
Gfi1b	-2.3754	9.90258e-05	0.000489844
Trim58	-2.2963	0.000101855	0.000502794
Odf3b	-2.37043	0.000103266	0.000509612
Aldh1b1	2.41926	0.000103887	0.000512373
Xdh	2.52713	0.000104945	0.00051713
Ttll9	3.425	0.000106207	0.000523198
1500002C15Rik	-2.17996	0.000108565	0.000533099
Dgkh	2.70943	0.00011144	0.000545751
Kcnh5	6.33664	0.000113203	0.0005539
Rag1	7.24203	0.000114724	0.000560024
Gm15719	7.65224	0.000117867	0.000574361
Kif21a	-2.1817	0.000118632	0.000577076
AA386476	-2.2277	0.000119723	0.000581537
Gp9	-2.09626	0.000120152	0.000583309
Art2a	-4.03225	0.000122027	0.000591866
Rab11fip4	3.37123	0.000122753	0.000594522
2020-09-10	3.21809	0.000126147	0.000608664
Tcaf1	-2.43079	0.000128741	0.000619568
Igkv6-15	8.6044	0.000130508	0.000627531
Ighj4	6.79914	0.000130833	0.000628911
Ror1	-6.81702	0.000131695	0.000632688
Slc27a6	-3.1932	0.000133578	0.000640443
Syn3	-3.43284	0.000133907	0.000641836
Irf7	-2.3874	0.000134607	0.000644018
Ppp1r1a	-4.9307	0.000134632	0.000644018
Phf11b	-2.06777	0.000134798	0.000644627
Eps8l1	-2.0924	0.000135849	0.000649095
Trpm4	-2.69667	0.000137096	0.000654866
Igkv5-39	11.2127	0.000143023	0.000681809
Hs6st2	-3.84568	0.000143635	0.000684339
Rilp	-7.766	0.000144876	0.000689463
Adam11	-3.52722	0.000147588	0.000701767
Rell2	-2.01848	0.000148013	0.000703587
Gm12216	-2.39167	0.000148161	0.000704091
Rin2	-3.14098	0.000151388	0.000717793
Adam22	-2.60818	0.000153693	0.000727686
Magi2	-2.27736	0.000155678	0.000735832
Ifitm5	-6.58192	0.000156386	0.000738971
Ifi206	-3.11432	0.000158001	0.000745664
Arvcf	-2.74465	0.000160156	0.000754861
Scd1	-3.41838	0.000161918	0.000762303
Plekha7	-2.42465	0.000163012	0.00076659
Speg	-3.52818	0.000165822	0.00077805
Kcng1	3.94153	0.000166467	0.000780854
Gm10931	-7.91631	0.000168937	0.000791328
Ighv9-3	9.28539	0.000169048	0.000791629
Cap2	-7.70093	0.000174258	0.000813968
Lrp11	-3.09825	0.000176642	0.00082303
Mmp8	6.04231	0.000183099	0.000849087
Ly6c1	3.29471	0.00018369	0.000851587
Trim30c	-2.54683	0.000186132	0.000861274
Pdcd5-ps	4.94202	0.000186422	0.000862195
Acsbg3	-3.55551	0.000188775	0.000871531
Zfp57	-5.3539	0.0001915	0.00088289
Lsr	-2.21882	0.000194681	0.00089533
Ccn4	-6.26875	0.000195799	0.000899973
Tmem125	5.77254	0.000198374	0.000910808
Fgf11	-2.50019	0.000200058	0.000917527
Plod2	-2.4882	0.00020577	0.000941395
Usp27x	-2.14194	0.000206071	0.000942256
Nlrp1b	-3.11013	0.000208275	0.000951813
Runx1t1	-4.35543	0.000209653	0.000957062
Olr1	4.46965	0.000210027	0.000958508
Dusp8	-4.33532	0.000211186	0.000962742
Spaca6	-3.55255	0.000214286	0.000975009
Gm9522	-3.73392	0.000220832	0.00100206
Mrgpra2a	3.30227	0.000221173	0.00100306
Cfap74	-2.31603	0.000240261	0.00108433
Rnase12	2.49008	0.000242348	0.00109286
Pkp2	-6.55888	0.000243869	0.00109912
Paqr9	5.48102	0.000245225	0.00110464
Ighv14-2	7.79331	0.00024659	0.00110989
St8sia2	-5.43528	0.000250139	0.00112525
Eva1b	-2.34531	0.00025352	0.00113893
Gm17971	-2.75978	0.000256764	0.00115133
Tle6	-2.03326	0.00025892	0.00116006
Gm10369	-6.64337	0.0002651	0.00118489
Bpifb5	-3.21916	0.000272036	0.00121305
Slc25a27	-3.03491	0.000273771	0.00122038
Klrb1b	-4.7395	0.000285156	0.00126437
Sptbn2	-2.69836	0.000287927	0.0012753
Fbxo48	2.79949	0.000288655	0.00127785
Phf11	-5.24346	0.000292661	0.00129398
Cpne9	-2.53308	0.000294842	0.00130213
Fcgr4	4.27729	0.000297269	0.0013125
Chac1	5.68285	0.000299585	0.00132167
Fah	-2.03708	0.000299797	0.00132215
Dnajc12	2.02653	0.000305866	0.00134583
Sec14l2	-3.49832	0.000314758	0.00138058
Ifit1bl1	-3.54295	0.000317105	0.00138971
Kif19a	-5.85774	0.000320158	0.00140095
Lancl3	-5.29796	0.000320428	0.00140177
Ighv11-2	8.0777	0.00032172	0.00140705
2810459M11Rik	-5.91166	0.000324827	0.00141915
Trim71	-4.01878	0.000328304	0.00143322
Sh3rf2	-6.24649	0.000336814	0.00146845
Cd79a	5.70749	0.000338652	0.00147376
Ciart	-2.6379	0.000338865	0.00147431
Fgf5	-3.01833	0.00034493	0.00149835
Map3k13	-4.25341	0.00034892	0.00151371
Olfr417	-4.80154	0.000351141	0.00152255
H3c10	4.75128	0.000352794	0.00152893
Zcchc24	-2.57937	0.000353023	0.00152952
Gm5174	7.34644	0.000357099	0.00154437
Trem2	3.05542	0.000362328	0.00156496
Trpm6	-6.61275	0.000372656	0.00160459
Cox6a2	7.13771	0.000398092	0.00170575
Gm42743	2.18349	0.000400133	0.00171405
Ces1d	7.0528	0.000406259	0.00173895
Abcb1a	-3.3358	0.000408226	0.00174603
Igkv19-93	9.98914	0.000411482	0.0017586
Slc44a4	4.69149	0.000416212	0.00177654
Neurl2	2.86231	0.000416522	0.00177695
H4c6	2.58182	0.000417061	0.00177834
Mxra8	-3.58347	0.000419431	0.00178799
Nfia	-2.65443	0.000424922	0.00180863
Pik3r6	3.63237	0.000426982	0.00181693
Espn	-2.67745	0.000436181	0.00185277
Gstt1	-4.37918	0.000443672	0.00188028
Amotl2	2.50383	0.00044683	0.0018927
Adamtsl2	-7.00479	0.000457258	0.00193138
Gm3696	-4.89095	0.000465964	0.00196279
Tex38	-8.49611	0.000468286	0.00197108
Edn3	-6.28275	0.000472548	0.00198852
Fchsd1	-2.31117	0.000473037	0.00199007
Scg5	4.47577	0.000473653	0.00199216
Ache	-3.65522	0.000476908	0.00200434
4933415A04Rik	-3.26509	0.000484936	0.00203602
Tmem150b	2.00556	0.000487127	0.0020442
Stox1	-2.13182	0.000493131	0.00206627
Slco2a1	-2.01563	0.000509214	0.00212832
Glt28d2	-5.21619	0.000509425	0.00212866
Sulf2	-2.49616	0.000514184	0.00214586
Pkdcc	-4.73655	0.000521199	0.00217118
Gprasp2	-2.30346	0.000522526	0.0021734
Phf1	-2.80083	0.000527911	0.00219382
Gm13161	-7.69448	0.000537727	0.00223039
Gm13147	-3.07067	0.000539036	0.00223504
Il17re	-3.14217	0.000540191	0.00223928
Ighv1-64	8.68737	0.000557351	0.00230697
Acp4	-3.93726	0.000559156	0.00231308
Pcdhgb2	-4.06962	0.000567364	0.00234203
Pdgfb	-5.78337	0.000570968	0.00235516
Smim10l2a	-3.44936	0.00058298	0.00240233
Rab39b	-3.97853	0.000596831	0.00245516
Exoc3l2	-2.8818	0.000608174	0.00249713
Abcb4	-3.04697	0.000620515	0.00254399
Gm28455	-4.14838	0.000622143	0.00254985
Adamts13	-3.80942	0.000623304	0.00255399
Tln2	2.22564	0.000625032	0.00255981
Sstr2	-2.30307	0.000629554	0.00257643
Celsr3	5.87342	0.000639366	0.0026121
Mx2	-3.1985	0.000639555	0.00261223
Mustn1	-6.71924	0.000645095	0.00263228
Ldhd	-2.77042	0.000646427	0.00263643
Spta1	-4.38005	0.000649653	0.00264764
Tgfa	-6.28163	0.000655722	0.00266977
Dram1	4.12516	0.000658055	0.00267862
Krt80	-2.14366	0.000659098	0.00268221
Galr2	-6.38277	0.00066124	0.00269027
Gm11470	7.34709	0.000667741	0.00271473
Gbp9	-4.43953	0.000673744	0.00273764
Mfsd7a	2.37993	0.000682065	0.0027669
Mpp4	-2.56806	0.000702243	0.00283703
1700012B09Rik	4.32739	0.0007074	0.00285548
Bend7	-3.79863	0.000707495	0.00285548
Gm13230	-2.52601	0.000708062	0.00285708
Tssk4	-5.37415	0.000709331	0.00286151
Pcdhb21	-6.03617	0.000721626	0.00290478
Id3	-5.01346	0.000724992	0.00291622
Ighv1-34	7.75399	0.000745541	0.00298879
Olfr248	-5.31747	0.000755859	0.00302579
Pax8	4.79835	0.000758045	0.00303309
Tmc4-ps	7.41858	0.000758422	0.00303387
Plppr2	-5.60665	0.000761174	0.00304415
Ccno	3.57219	0.000764693	0.00305529
Gpr4	-3.80113	0.000766424	0.00306001
Ccdc85c	-5.17935	0.000768779	0.00306795
Rspo1	3.42681	0.000775937	0.00309355
Klhdc8a	-8.2289	0.000777334	0.00309838
Zbtb46	-2.12514	0.000814269	0.00323401
Ngp	3.38981	0.000814563	0.00323441
Kynu	-4.62703	0.000819827	0.00325354
Slco2b1	-4.57844	0.000825035	0.00326976
1700028J19Rik	-2.69532	0.000840152	0.00332179
Wwc1	-2.91416	0.000841592	0.00332669
Slc5a11	2.36556	0.000845514	0.00333903
Mcoln3	-3.65656	0.000852534	0.00336436
Olfr658	-2.75376	0.000857666	0.00338302
Entpd3	-7.2679	0.000858439	0.00338447
Mycn	-3.6556	0.000859603	0.00338825
Sptbn5	-3.95249	0.000873935	0.00343987
Zfp454	-8.06526	0.00087883	0.00345506
Tlr3	-2.54197	0.000901265	0.00353577
Trgc4	5.14316	0.000905879	0.0035522
Grb14	2.37979	0.000915581	0.00358602
Tmem38a	-3.03639	0.00092947	0.00363275
Adamts12	-3.67349	0.000930626	0.00363557
Spocd1	6.54189	0.00093825	0.00366363
Ackr2	-6.95402	0.000949758	0.00370337
Spry4	-2.67492	0.000951838	0.00371061
Dclk2	-2.4175	0.000956974	0.00372628
Cx3cr1	2.10605	0.000961181	0.00374179
Col1a2	-3.47359	0.000970426	0.00377338
Olfm5	-3.8814	0.000975962	0.00379225
Gpr82	3.02358	0.000989282	0.00383775
Fkbp14	-4.49306	0.00100161	0.00388196
Gm6802	-2.0194	0.00100582	0.00389647
Mapk11	-3.11217	0.00100944	0.00390957
Igkv8-24	11.0458	0.00101471	0.00392545
Depdc7	2.15751	0.0010223	0.00395026
Pth1r	-4.13306	0.00102681	0.00396489
Dnm1	-7.54051	0.00103259	0.00398537
Tdrp	-4.97773	0.00103409	0.00399024
Col12a1	-6.93034	0.00105227	0.0040501
2020-03-03	-2.09356	0.00105559	0.004061
Pklr	9.83233	0.00105867	0.00407096
Tsnaxip1	-4.21511	0.00110364	0.00423316
Gpr15	5.26138	0.00111543	0.0042764
Ldhc	7.21906	0.00112612	0.00431341
Lrrc9	-2.4687	0.00113521	0.00434325
Vit	2.3969	0.0011363	0.00434643
Mefv	4.45288	0.0011413	0.00436227
Cyp7b1	-3.48955	0.0011435	0.00436899
Gad2	-2.88588	0.00114545	0.00437541
Rab4a	-2.62016	0.00115151	0.00439554
Tspan8	-5.12518	0.00115718	0.00441315
Ascl1	-7.0793	0.00115718	0.00441315
Gm14300	2.01015	0.00115934	0.00442038
Fcrla	7.15377	0.00116477	0.0044366
Xlr	2.33437	0.00124329	0.00470925
Gm6963	-3.29222	0.00125408	0.00474796
Zfp94	-2.17901	0.00126755	0.00479246
Ankrd42	-2.66442	0.00128164	0.00483914
Sox8	-7.25318	0.0012915	0.00487195
Ighv1-62-2	7.87955	0.00129573	0.00488683
Batf2	-3.36047	0.00131521	0.00495133
Fzd9	-3.8826	0.00133481	0.00502059
Cav1	6.00509	0.0013468	0.00506107
Lgi1	7.39312	0.001349	0.00506712
Hif3a	-2.0747	0.00136003	0.00510393
Zfp988	-2.22676	0.00136054	0.00510472
Vwc2	-2.38714	0.00136179	0.00510825
Rfx8	-3.47043	0.00136624	0.00512377
Plscr4	-2.7223	0.00136687	0.00512499
Gm11346	-2.19115	0.00136741	0.00512588
Cldn22	-7.07834	0.00140511	0.00524717
Cetn4	-2.15572	0.00140644	0.00525095
Ighv1-74	7.44536	0.00141035	0.00526435
Hist1h4n	2.05568	0.00142022	0.00529884
Faim2	3.80927	0.0014295	0.00532988
Tril	-7.15662	0.00143686	0.00535014
Brsk2	-2.81441	0.00146229	0.00543876
Ric3	-2.13874	0.001466	0.00544924
Vmn2r-ps19	-6.91428	0.00146671	0.00545036
Gm16401	6.80108	0.00146902	0.00545651
Mzb1	3.85455	0.00149225	0.00553538
Plcl1	-2.1004	0.00152891	0.00565004
Trp53i13	-2.03336	0.00153033	0.00565404
Piwil4	-6.69501	0.00154893	0.00571387
Ehd2	-3.13634	0.00155369	0.00572813
Gm5970	-6.99433	0.00155402	0.00572813
Mcf2	-3.36966	0.00157875	0.00580976
Klrd1	-7.05119	0.00158358	0.00582498
Tceal5	-2.48904	0.00159296	0.00585302
Mup-ps22	-7.18213	0.00159868	0.00587143
Ifi27l2a	-2.84021	0.00159982	0.00587433
Myo1e	-2.47621	0.00162536	0.00596285
Pnck	-3.40845	0.00167428	0.00611679
Trgc1	2.73462	0.00167532	0.00611924
Lpar4	-2.47036	0.00168277	0.00613972
Slc9b2	-4.09339	0.00168479	0.00614575
Cdon	-2.35718	0.0016856	0.00614739
Ccdc92	-5.28676	0.00168936	0.00615706
Dact1	-3.86919	0.00169076	0.00616082
B4galnt4	-2.98905	0.00171528	0.00624199
Zfp462	-2.1205	0.0017167	0.0062445
Prrt3	-7.38146	0.00174026	0.00632048
Abca5	-2.71876	0.00174522	0.00633711
Igdcc4	-3.27346	0.00176709	0.00640258
9130208D14Rik	-2.3146	0.0018171	0.00656669
Maf	-2.11243	0.00186075	0.00670614
Gm10602	-6.78164	0.00186677	0.00672432
Dlg5	-7.01892	0.00187951	0.00676583
Padi1	-7.18761	0.0019155	0.00687758
G0s2	3.35077	0.00191955	0.00688768
Gpr3	-4.01213	0.00193495	0.00693549
Cacna1f	4.32671	0.00193757	0.00694038
Sema6d	-2.15749	0.00199611	0.00712867
Islr	-2.5844	0.00199593	0.00712867
Phactr3	-4.2015	0.00200099	0.00714457
Csrnp3	-3.48888	0.00200613	0.00715985
Gpr55	4.30012	0.00201207	0.00717645
Fscn1	-3.77612	0.00203667	0.00725487
Tmem269	-7.63604	0.00206501	0.00734172
Plekha6	-2.56196	0.0020668	0.00734651
Alox15	6.94982	0.00207885	0.00737991
Gm9985	-6.25102	0.00208082	0.00738534
Wfdc18	-6.81948	0.00208482	0.0073964
Cd36	6.01074	0.00211615	0.00749161
Tshb	6.76154	0.00213462	0.00754739
Ptpn3	-2.06734	0.00217339	0.00766497
Ccdc120	-2.2574	0.00218395	0.00769735
Ackr3	-4.73512	0.00225607	0.00793142
Myzap	3.02613	0.00226528	0.00796043
Angptl2	-2.27758	0.00228341	0.0080191
Nxnl2	-4.5173	0.00232304	0.00814626
Nbea	-2.61605	0.00243244	0.00848532
1700029H14Rik	-6.72147	0.00243694	0.00849747
Spink2	-7.94966	0.00245856	0.00856034
Ocln	-4.16162	0.00246165	0.0085693
Gm14489	-7.74494	0.00247909	0.00862461
Kif6	-4.23182	0.00248179	0.00863221
Kel	7.25034	0.00254549	0.00883168
Mlf1	-2.77245	0.00256557	0.0088958
Stx1a	6.30416	0.00259836	0.00900389
Plxna4	-4.67409	0.0026979	0.00931399
Pitx2	-3.88877	0.00278233	0.00957177
Cnrip1	-4.06498	0.00279808	0.00962003
F7	6.76464	0.00280054	0.00962648
Gm9392	-2.25515	0.00283995	0.00974789
Arhgef17	-3.41089	0.0028445	0.00975951
Gm21974	-6.43265	0.00288816	0.00989303
Bmper	7.79735	0.00291924	0.00998782
Pcdhb17	-3.32788	0.00295246	0.0100864
Ighv6-4	-6.38282	0.00302039	0.010291
Cd300c2	3.70309	0.00307597	0.0104527
Gm42420	-6.58727	0.00311597	0.0105757
Prss34	2.31491	0.00315435	0.0106929
Igkv16-104	9.94785	0.00316282	0.0107194
Chil5	-2.83082	0.00316749	0.010733
Myo1h	-2.05634	0.00318876	0.0108021
Gprin3	-2.18312	0.00324503	0.0109713
Rgs5	5.36336	0.00325092	0.0109823
Hgfac	-5.60658	0.00326092	0.0110072
Cxcl12	-5.64879	0.00332682	0.0112047
Gbp10	-6.1049	0.0033383	0.0112388
Ifitm10	-2.16813	0.00338037	0.011369
Lif	-2.48256	0.00338957	0.011393
Id4	-7.55044	0.00339718	0.0114163
Pcdhga3	-3.56785	0.00342585	0.0115011
Hoxa3	-2.14476	0.00345756	0.0115946
Il7r	2.56031	0.00356315	0.0119212
Sema7a	-3.41575	0.00356834	0.0119362
Pcdhgc5	-5.18503	0.00358435	0.0119826
Npas2	-3.37767	0.00359584	0.0120161
Lzts1	-2.01927	0.0036044	0.0120423
Ltbp4	-3.40823	0.003639	0.0121409
Nt5el	-7.89673	0.00365878	0.0121947
Fam83c	-2.43247	0.00369653	0.0122911
Spsb1	-5.7033	0.00385491	0.0127643
Kcnb1	-5.52289	0.00386424	0.0127926
Hfm1	-2.2096	0.00393369	0.0130045
Igkv8-30	11.2373	0.00402454	0.0132733
Npdc1	-2.34747	0.00402794	0.0132818
Hmga1b	3.45961	0.00404794	0.0133399
Gm10097	6.34856	0.004077	0.0134171
Tmem204	-6.71932	0.00409535	0.0134642
Dsg2	-2.36676	0.00411098	0.0135076
Kcnh2	-2.79939	0.00412992	0.0135565
Sptb	3.10063	0.0041581	0.0136249
Ppbp	-7.65681	0.00418033	0.0136896
Igkj2	5.69563	0.00418533	0.0137033
Cd226	-4.55686	0.00422229	0.0138162
Zmynd15	-5.92367	0.00427514	0.0139782
Gm13831	-2.59573	0.0042778	0.0139841
Tmem217	4.93473	0.00428829	0.0140129
Tbx19	-7.561	0.0043866	0.0143053
Gm21759	-5.02427	0.00447081	0.0145382
Pcdhgb5	-2.10515	0.00448222	0.014564
Tgm2	-3.82708	0.00448328	0.0145646
Sh2d2a	-2.74343	0.00449209	0.0145903
BC034090	-4.21326	0.00449725	0.0146042
Abra	3.64245	0.00453757	0.0147286
Nrarp	-2.02503	0.00457677	0.0148221
Insm1	-6.20212	0.00458191	0.0148301
Fau-ps2	-4.42651	0.00460022	0.0148865
Slc27a2	-3.56418	0.00466698	0.015085
4930526A20Rik	-2.30971	0.00471833	0.0152332
Gm10571	-2.7165	0.00471978	0.015235
4921522P10Rik	-2.91793	0.00486557	0.0156692
Xcl1	-2.77326	0.0048806	0.0157085
Aif1	4.44717	0.00490795	0.0157874
Syt5	-7.63089	0.00495367	0.0159222
Igkv10-96	10.9784	0.00495486	0.0159229
Gpr141b	-6.65753	0.00497444	0.0159766
Pcdhgb8	-3.48582	0.00498066	0.0159935
Rsph4a	-2.51048	0.00499261	0.0160288
Cfhr1	-2.75372	0.00499678	0.016036
Scamp5	3.2274	0.00501585	0.016088
Cldnd2	4.03786	0.00502419	0.0161085
Mcpt8	2.5608	0.00503349	0.0161352
2020-03-09	-3.47063	0.00503781	0.016146
Avil	-3.87991	0.00504279	0.0161588
Vmn2r-ps45	-6.58446	0.00504768	0.0161683
Gm13510	-2.80557	0.00506712	0.0162181
Cacna1b	3.05175	0.00512468	0.0163835
Oplah	-3.1275	0.00519221	0.0165803
Aldoc	-3.35849	0.00522737	0.0166766
Gm27014	-2.23884	0.00524982	0.0167322
Ccer2	-5.75795	0.00525391	0.0167421
Nectin1	-2.356	0.00525807	0.0167521
Eva1a	-6.6133	0.0052856	0.0168334
Gm10171	4.72354	0.00529116	0.0168479
Tpd52l1	-6.77839	0.00534325	0.0169976
Plagl1	-2.97394	0.00535775	0.0170404
Klra7	-6.77708	0.00538521	0.017118
Ighv1-41	6.23613	0.00541057	0.0171855
Pcdhgc4	-3.39045	0.00542875	0.0172351
Igsf3	-3.3816	0.00544469	0.0172807
Crtam	-5.60574	0.00550008	0.0174414
Pheta1	-2.11251	0.00554824	0.0175726
9930022D16Rik	-3.54013	0.00558595	0.0176685
Ccr1	3.66899	0.00559071	0.0176802
Gsg1	-5.12396	0.00561752	0.0177583
Zc3h12d	-2.12158	0.0056241	0.0177757
Ncmap	-7.58702	0.00567219	0.0178983
Grip2	-4.57022	0.00569331	0.0179571
Tnni2	-2.61756	0.00574614	0.0181032
Gpr84	2.42266	0.00581376	0.018292
Ephx1	-2.48227	0.00584226	0.0183713
Spata25	6.75873	0.00592724	0.0186105
Reps2	-2.77034	0.00599895	0.0188038
Bicdl1	-2.66503	0.00614346	0.0191954
Dnaaf4	-3.61687	0.00617016	0.019268
Apc2	-2.79918	0.0063126	0.019654
Gm20695	-4.90945	0.00632163	0.0196728
Wdr86	-2.39631	0.0064259	0.0199695
Ano8	-3.23892	0.00645399	0.0200456
H2ac7	2.1829	0.00648883	0.0201388
Hcn3	-4.40443	0.00657286	0.0203579
Gm13246	-3.68049	0.00661716	0.0204647
Sema4f	-3.01215	0.00662964	0.0204996
Lox	-5.2001	0.00663974	0.0205232
Chsy3	-2.95064	0.00672302	0.0207613
Myo18b	4.02554	0.00674029	0.0207993
Aspn	2.58842	0.00673952	0.0207993
Sorcs2	-5.69256	0.00679157	0.0209343
C1qc	6.22503	0.00683403	0.021052
Igkv4-55	10.5579	0.00688658	0.0211802
H2bu1-ps	4.60227	0.00692362	0.0212667
Igkv9-120	10.5493	0.00693261	0.0212904
Cr2	-2.73713	0.0070303	0.0215586
Hspb8	-4.26729	0.00704386	0.0215963
Igkv12-41	10.5258	0.00705912	0.0216311
Ptprn	-6.94207	0.007073	0.0216657
C5ar1	6.12476	0.0071877	0.0219807
Zfp534	-2.18083	0.00719351	0.0219944
Gm10645	-2.55718	0.00731555	0.0223185
Slc39a4	-2.16907	0.00735276	0.0224197
Gm15047	-3.91617	0.00736193	0.0224436
Robo3	-2.91349	0.00741838	0.0225763
Hoxb6	-5.01616	0.00745094	0.0226611
Tmie	-7.53198	0.00750606	0.0227997
Tceal1	-2.0799	0.00751945	0.0228323
Fbxl21	-3.24741	0.00757177	0.0229783
Gcnt4	-2.35771	0.00758622	0.0230057
Tcf15	-4.31738	0.00760845	0.0230645
Arhgef25	-3.63476	0.00764502	0.0231585
Ambp	7.26177	0.00772703	0.0233434
Eomes	-2.00078	0.00773488	0.0233629
4933428G20Rik	-2.19173	0.00781473	0.0235756
Igkv17-121	7.40946	0.00786516	0.0237049
Slc26a10	2.22595	0.00799229	0.0240359
Rnf128	2.99397	0.00800284	0.0240633
Clec1a	-3.57184	0.00804902	0.0241847
Tmc7	4.77679	0.00806505	0.0242098
Car1	4.02384	0.00807353	0.0242235
Cd300lf	-2.0177	0.00811648	0.0243436
Sema4c	-2.23791	0.00812331	0.0243573
Adgra2	-2.40712	0.00812395	0.0243573
Gp5	-3.20612	0.00812547	0.0243574
Btnl1	6.46162	0.00818808	0.0244923
Gm4152	-7.37096	0.00822989	0.0246086
Tmem200b	-4.9537	0.00836002	0.0249708
Scrn1	-4.29428	0.00837893	0.0250094
Prkar1b	-2.5144	0.00841793	0.0251175
Slc25a35	-2.01092	0.00849558	0.0253213
Snrpert	-3.90674	0.00850824	0.0253545
Il4	-2.83795	0.00857319	0.0255298
Gm3712	-4.74848	0.0086322	0.0256689
Ncald	-2.22466	0.00871086	0.0258844
Noxred1	-2.24575	0.00875549	0.0259892
Spin2c	-4.85797	0.00878149	0.0260525
Nr1i2	-4.92705	0.00880301	0.0261117
Sfrp1	-3.33875	0.00882937	0.0261852
Ceacam2	-2.15138	0.00883473	0.0261964
Kcng2	2.87237	0.00887011	0.026278
Zfp82	-2.27536	0.00887251	0.0262782
Gm8050	-5.47921	0.00890132	0.0263471
Pate2	-3.54852	0.00891685	0.0263837
Rep15	-7.75846	0.00892555	0.0264048
Ifit3b	-3.07855	0.00898388	0.0265623
Ghr	-2.15125	0.00906144	0.0267546
Olfr414	-7.30814	0.00920889	0.027151
BC049762	3.82633	0.009243	0.0272376
Ubqln5	-6.76151	0.0092608	0.027268
Rbm44	2.53468	0.00927824	0.0273077
Gm13288	-3.02304	0.00938815	0.0275562
Prps1l1	3.46921	0.00939083	0.0275565
Cgnl1	5.44461	0.00942498	0.0276456
Dhrs9	3.10705	0.00949687	0.0278187
Traf1	-2.23345	0.00962439	0.0281237
Trib3	-3.15263	0.00962461	0.0281237
H2ac14	2.27705	0.00974969	0.0284047
Spire2	-6.4316	0.00978131	0.0284769
Gm12275	-3.81454	0.00983082	0.0285911
Scn2a	-4.16647	0.00986256	0.0286568
Tnfrsf11b	-6.78673	0.0102731	0.0297322
Gm3512	-2.98798	0.0106357	0.030654
Ephb4	-2.34665	0.0106907	0.0307806
Adra2a	-6.30179	0.0106926	0.030781
Colec11	-7.13841	0.0107261	0.0308666
Hs3st1	-4.49667	0.010815	0.0310853
Tmem190	-4.65392	0.0108374	0.0311334
Gimap4	-3.13838	0.0108933	0.0312724
Pcdhb16	-2.11413	0.0108962	0.0312752
Fam171b	-3.51934	0.0109379	0.0313624
Npr1	-6.52564	0.0110053	0.0315125
Plp1	-2.8745	0.0111555	0.0318661
Fbxo16	-3.25447	0.0111714	0.031895
Celf4	-2.06874	0.0111952	0.031952
Stac3	-4.85496	0.0112654	0.0321304
Prr7	3.53039	0.0112953	0.0322048
Gm16485	-3.69872	0.011422	0.0325105
Angptl8	2.86218	0.0114384	0.0325428
Castor1	-2.50832	0.0114527	0.0325644
Mtmr11	-2.68315	0.0114697	0.0325907
Syt14	-3.01507	0.0115436	0.0327504
Pdzph1	-7.17129	0.0115551	0.0327774
Gpx2	-7.06341	0.0115852	0.0328462
Gm13310	6.17331	0.0116214	0.032932
Pdgfd	-2.50931	0.0116458	0.032973
Tubb4a	-3.9159	0.0117441	0.0332003
Tspear	-4.00625	0.0117902	0.033297
Camsap3	-2.75758	0.0119138	0.0336063
Gpr31b	-2.41002	0.011919	0.0336154
Arhgap42	-2.62711	0.011964	0.0337196
Steap4	6.23291	0.0120472	0.0339082
Nostrin	3.43329	0.0121073	0.0340544
Tmem151a	3.94845	0.0121385	0.0341365
Fam227b	-4.35676	0.0122777	0.0344812
Clec14a	-6.31654	0.0123514	0.0346708
Mafb	-2.07978	0.012386	0.0347523
Smpd5	-2.53878	0.0125659	0.0351554
Amelx	-3.05268	0.0125991	0.0352358
Gpr45	-2.78605	0.0126559	0.0353826
Serpinh1	-4.58547	0.0127318	0.0355711
Arl14epl	6.07584	0.0127364	0.0355772
Kcnd3	-3.27514	0.0128937	0.0359392
Ly6f	6.14199	0.0130081	0.0362034
Gm15495	-7.17484	0.0130197	0.0362298
Gm11175	-3.22798	0.0131343	0.0365243
Col9a2	7.15521	0.0131654	0.0365986
Igkv12-89	9.68193	0.0132152	0.0367003
Msr1	6.14473	0.0132668	0.0368129
Lrrc71	-3.20061	0.0133045	0.0368751
5730596B20Rik	-6.28677	0.0133047	0.0368751
Acr	-6.33582	0.0132982	0.0368751
Epn3	-6.40679	0.013304	0.0368751
Podnl1	-2.35299	0.0133687	0.0370271
Zfp92	-2.08251	0.0133847	0.037054
Kcnh1	-4.03353	0.0134114	0.0371043
Kcns1	-3.85452	0.0134298	0.0371295
Slc4a10	-5.09191	0.0135551	0.0374297
Gm2564	-4.16229	0.0136264	0.0375958
Gm13736	7.01032	0.0136636	0.0376884
Areg	-6.40794	0.0136946	0.0377552
Epb41l1	-4.14636	0.0137215	0.0378231
Serpine1	-7.13606	0.0137963	0.037989
4933408J17Rik	-3.08677	0.0138231	0.0380388
Gm5150	6.44669	0.0138925	0.0381872
Cfap100	-3.07877	0.0139532	0.0383098
Gpr182	-3.03497	0.0139664	0.0383147
Prkaa2	-3.42731	0.0139659	0.0383147
Fbxo36	2.00315	0.0141067	0.0386677
Kdm4d	3.3901	0.0141631	0.038784
Gm20481	6.26698	0.0142967	0.0391243
Trgv7	-6.53916	0.0142967	0.0391243
Gm10406	-4.44915	0.014323	0.0391899
Magi1	-4.34722	0.0144772	0.0395727
Gm15799	-4.55764	0.01449	0.0396014
Ncr1	-3.90298	0.0145175	0.0396634
Trabd2b	-2.77294	0.0146572	0.0399927
CR936839.1	-4.60792	0.0146884	0.0400648
Ednrb	2.85628	0.0146945	0.0400728
Lgals12	-4.29201	0.0149073	0.040622
Npas1	6.51598	0.0149588	0.040723
Rusc2	-2.37886	0.014959	0.040723
Ap3s1-ps2	5.16925	0.0150145	0.0408606
2200002D01Rik	-3.11531	0.0151159	0.0410763
Gm6081	-2.70826	0.0151417	0.0411397
Hoxa6	-2.07427	0.0151674	0.0412028
Trim7	-2.34738	0.015275	0.0414615
Snx31	-2.1548	0.015302	0.0415144
Chga	-5.66387	0.0153632	0.0416534
Galnt3	2.96943	0.015375	0.0416787
Gm8093	3.22546	0.0154123	0.0417526
Ighv6-6	4.37652	0.0155614	0.0421225
A1cf	-6.51312	0.0156076	0.0422199
Adcyap1r1	-2.87542	0.0156698	0.0423412
Mpzl2	-3.4751	0.0161459	0.0434647
Mmp15	-2.84472	0.0161643	0.0435072
Pde9a	-4.1797	0.0162367	0.0436599
Gm3650	9.3887	0.0162701	0.0437427
Nnat	-2.24391	0.0164009	0.0440517
Jph1	-2.78487	0.0164472	0.0441334
Lrrc23	-4.09102	0.0167198	0.0447783
Bok	-3.10483	0.0167667	0.0448824
Tmem102	-2.40625	0.0169946	0.0454195
Mcub	3.18014	0.0172606	0.0460596
Bpifc	-2.27295	0.0173446	0.046244
Plxnb3	-2.33154	0.0176059	0.0468582
Gtsf1l	6.93253	0.0178798	0.0474962
Pfn2	-2.0541	0.0179098	0.0475608
0610040J01Rik	4.93582	0.0180071	0.0477662
Catsper3	6.10483	0.0180808	0.0479539
Gm8181	7.1479	0.0181002	0.0479978
Itgae	2.5619	0.018342	0.0485309
Rnf208	-3.28145	0.0184078	0.0486742
Asic1	-2.17841	0.0185943	0.0491
Kcp	-2.69579	0.0188037	0.0496032
Ccr10	6.95552	0.0188742	0.0497341

## Sheet: C. ERhigh MPP3 vs GMP scDEGs
gene_name	log2FoldChange	pvalue	padj	CellPct_ERhigh MPP3	CellPct_GMP
mt-Co3	8.26156	0	0	1	0
mt-Atp6	8.17532	0	0	1	0
mt-Co1	7.94411	0	0	1	0
mt-Co2	7.88903	0	0	1	0
Rps27a	7.57889	0	0	1	0.005
Rps12	7.4069	0	0	0.999	0.162
Rps3a1	7.36023	0	0	0.999	0
Rps2	7.31538	0	0	0.997	0
Rpl28	7.20106	0	0	0.999	0.05
Rpl39	7.18485	0	0	0.998	0.01
Tpt1	7.16403	0	0	0.999	0
Rps15a	7.10212	0	0	0.999	0.038
Rps23	7.07801	0	0	0.999	0
Rpl18a	7.06315	0	0	0.999	0
Rps29	7.0283	0	0	1	0.311
Rps4x	6.90619	0	0	0.999	0.115
Rpsa	6.85723	0	0	1	0.426
Rpl9	6.84477	0	0	0.999	0.067
mt-Cytb	6.84463	0	0	1	0
Fau	6.80928	0	0	0.999	0.133
Rps24	6.80524	0	0	1	0.34
Rpl19	6.79487	0	0	0.998	0.049
Rpl27a	6.65052	0	0	1	0.328
Rpl17	6.50837	0	0	0.999	0.095
Rpl37a	6.50135	0	0	0.999	0.356
Rpl10a	6.48828	0	0	0.998	0.066
Rpl15	6.47961	0	0	0.998	0.12
Rps13	6.47807	0	0	0.998	0.042
Rpl12	6.46898	0	0	0.998	0.129
Rpl10	6.4343	0	0	0.997	0.029
Rpl11	6.42025	0	0	0.997	0.163
Rps27	6.41628	0	0	0.998	0.033
Rack1	6.35384	0	0	0.999	0
Rpl21	6.32946	0	0	0.998	0.102
Rps7	6.3218	0	0	0.998	0.276
Rpl35a	6.31082	0	0	0.999	0.363
Rpl36	6.27435	0	0	0.999	0.224
Rpl6	6.26359	0	0	0.999	0.279
mt-Nd4	6.26234	0	0	0.999	0
Rps6	6.24274	0	0	0.996	0.158
Rps28	6.24012	0	0	0.998	0.043
Rpl3	6.22464	0	0	0.998	0.281
Rpl24	6.16608	0	0	0.999	0.013
Rpl7	6.13622	0	0	0.998	0.119
Rps16	6.04772	0	0	0.999	0.653
Tmsb4x	6.03075	0	0	0.998	0.328
Rps25	6.00664	0	0	0.997	0.033
mt-Nd1	5.98372	0	0	0.999	0
Rpl38	5.97486	0	0	0.999	0.317
Rpl35	5.9014	0	0	0.997	0.005
H2afz	5.84855	0	0	0.998	0
Rpl5	5.80611	0	0	0.997	0.023
Rpl36a	5.80047	0	0	0.997	0.131
Malat1	5.73075	0	0	1	0.523
Rpl37	5.72357	0	0	0.999	0.658
Ppia	5.6917	0	0	0.997	0.005
mt-Nd2	5.58768	0	0	0.998	0
Plac8	5.54078	0	0	0.993	0.495
Rps10	5.5351	0	0	0.999	0.78
Ptma	5.49548	0	0	0.999	0.449
Rps17	5.41574	0	0	0.995	0.061
Rpl7a	5.40001	0	0	0.998	0.163
Actg1	5.38722	0	0	0.997	0.006
Rpl23a	5.34086	0	0	0.997	0.055
Rpl30	5.32631	0	0	0.998	0.662
Gm42418	5.29482	0	0	0.997	0
Gapdh	5.27355	0	0	0.994	0.041
H3f3b	5.23935	0	0	0.997	0
Npm1	5.21392	0	0	0.996	0.196
Rpl22l1	5.20275	0	0	0.996	0.012
Btf3	4.96	0	0	0.996	0.124
Rps11	4.94534	0	0	0.998	0.785
Oaz1	4.8235	0	0	0.997	0
mt-Nd3	4.77797	0	0	0.997	0
Lyz2	4.77703	0	0	0.939	0
Rpl31	4.71221	0	0	0.995	0
F630028O10Rik	4.68504	0	0	0.972	0.008
Hmgb2	4.53782	0	0	0.994	0.56
Sem1	4.52354	0	0	0.996	0
Rbm3	4.49929	0	0	0.995	0.017
Pkm	4.47946	0	0	0.991	0
Eif1	4.46924	0	0	0.996	0.595
Serbp1	4.45698	0	0	0.995	0
Sec61g	4.41489	0	0	0.992	0.01
Rpl27	4.32987	0	0	0.993	0.118
Msrb1	4.2565	0	0	0.981	0
Serf2	4.24762	0	0	0.995	0.261
Atp5g2	4.22848	0	0	0.996	0.013
Pgam1	4.21517	0	0	0.99	0.018
Myl6	4.18264	0	0	0.994	0.065
Itm2b	4.16806	0	0	0.996	0.668
Ms4a3	4.14183	0	0	0.915	0.275
Rpl22	4.13204	0	0	0.997	0.674
Hmgb1	4.10645	0	0	0.994	0.278
Ndufa4	4.02648	0	0	0.989	0.127
Atp5l	3.98466	0	0	0.992	0.002
Hnrnpa1	3.98204	0	0	0.993	0.092
Set	3.96994	0	0	0.992	0
Srsf3	3.91251	0	0	0.99	0
Uba52	3.89659	0	0	0.99	0
Esd	3.89624	0	0	0.987	0.165
Cox7c	3.89199	0	0	0.993	0.172
S100a11	3.85722	0	0	0.984	0.063
Pfn1	3.80847	0	0	0.995	0.511
Tuba4a	3.80846	0	0	0.97	0.02
Cd63	3.80656	0	0	0.978	0.326
Stmn1	3.79541	0	0	0.958	0.105
Hist1h2ap	3.78793	0	0	0.745	0
Sumo2	3.7837	0	0	0.991	0
Hmgn2	3.728	0	0	0.988	0.114
Ppib	3.72055	0	0	0.988	0.058
Glipr1	3.71726	0	0	0.981	0.044
B2m	3.71568	0	0	0.997	0.206
Rpl36al	3.71426	0	0	0.984	0
Hnrnpa2b1	3.69997	0	0	0.992	0
Cmtm7	3.67407	0	0	0.994	0.65
mt-Nd5	3.65679	0	0	0.992	0
Mif	3.6488	0	0	0.978	0.002
Tomm20	3.62037	0	0	0.991	0.131
Ubc	3.58537	0	0	0.978	0
Gng5	3.54365	0	0	0.994	0.32
Snrpe	3.51473	0	0	0.99	0.223
Tma7	3.49291	0	0	0.99	0
Pgls	3.48683	0	0	0.987	0
Eif3e	3.48397	0	0	0.989	0.04
Hnrnpu	3.47521	0	0	0.988	0
Mrpl33	3.46618	0	0	0.981	0
Spi1	3.46363	0	0	0.982	0
Cks2	3.45875	0	0	0.972	0.102
Gpx4	3.45628	0	0	0.992	0.389
Uqcrb	3.43475	0	0	0.979	0.016
Gclm	3.4191	0	0	0.988	0.3
Lamtor4	3.41441	0	0	0.979	0
Serpinb1a	3.41339	0	0	0.925	0
Elob	3.38926	0	0	0.985	0
Cox7a2	3.36389	0	0	0.987	0.119
2010107E04Rik	3.36329	0	0	0.986	0.03
Hnrnpa3	3.35611	0	0	0.983	0.109
Gsr	3.35083	0	0	0.988	0.543
Clec12a	3.33768	0	0	0.927	0.075
Ube2s	3.33194	0	0	0.97	0.012
Vdac2	3.33164	0	0	0.985	0.089
Rsrp1	3.3289	0	0	0.988	0
Fcer1g	3.29831	0	0	0.98	0.526
Ubl5	3.28312	0	0	0.983	0.053
Uqcr11	3.27389	0	0	0.983	0
Tubb4b	3.27371	0	0	0.91	0
Gnb2	3.27058	0	0	0.987	0
Psma3	3.25979	0	0	0.982	0.028
Slpi	3.24468	0	0	0.939	0.511
Cox6c	3.23369	0	0	0.989	0.437
Dstn	3.21046	0	0	0.954	0.175
mt-Nd4l	3.19917	0	0	0.986	0
Abracl	3.18207	0	0	0.982	0
Selenof	3.17338	0	0	0.982	0
Cebpb	3.17258	0	0	0.97	0
Atp5g1	3.1681	0	0	0.987	0.288
Dbi	3.16341	0	0	0.983	0.278
Atp5o.1	3.15013	0	0	0.98	0
Nsa2	3.14559	0	0	0.984	0.08
Selenoh	3.14556	0	0	0.972	0
Prdx1	3.14146	0	0	0.973	0.253
Ap3s1	3.13411	0	0	0.981	0.355
Mpc1	3.1152	0	0	0.98	0
Tmem258	3.10497	0	0	0.98	0
Morf4l1	3.10271	0	0	0.989	0.123
Snrpg	3.10171	0	0	0.985	0.239
Pgk1	3.08187	0	0	0.986	0.152
Tcp1	3.07986	0	0	0.981	0
Ctsz	3.0714	0	0	0.973	0.165
Rgcc	3.05351	0	0	0.811	0
Hnrnpf	3.0439	0	0	0.994	0.515
Swi5	3.04137	0	0	0.981	0
Ddx5	3.0363	0	0	0.995	0.484
Eif2s2	3.03188	0	0	0.981	0.281
Ybx3	3.0266	0	0	0.964	0
Akr1a1	3.01422	0	0	0.982	0
Srsf7	3.01257	0	0	0.951	0
Ptbp3	3.01066	0	0	0.986	0
Pcbp2	3.00637	0	0	0.993	0.355
Alox5ap	3.00247	0	0	0.978	0.266
Hnrnpa0	3.00184	0	0	0.987	0.179
Cdc42	3.00108	0	0	0.993	0.259
Rtraf	2.99709	0	0	0.982	0
G3bp1	2.99644	0	0	0.968	0
Cd47	2.98693	0	0	0.994	0.656
Smc4	2.98277	0	0	0.938	0
Cdk6	2.98134	0	0	0.956	0.199
Ppp1ca	2.95435	0	0	0.99	0.366
Zeb2	2.95195	0	0	0.938	0
Mgst2	2.94813	0	0	0.852	0.054
Tmed2	2.94047	0	0	0.99	0.264
Psma2	2.93776	0	0	0.976	0.108
Eno1	2.93552	0	0	0.958	0
Smdt1	2.93465	0	0	0.977	0
Alyref	2.93108	0	0	0.962	0
Sf3b6	2.92687	0	0	0.974	0
Lamtor2	2.92002	0	0	0.972	0
Psma5	2.91705	0	0	0.976	0.144
Tmsb10	2.91312	0	0	0.962	0.533
Nop10	2.91212	0	0	0.94	0.031
Selenok	2.89868	0	0	0.976	0
Uqcrh	2.89435	0	0	0.994	0.607
Impdh2	2.88539	0	0	0.971	0.047
Cebpd	2.88532	0	0	0.939	0
1110008F13Rik	2.86481	0	0	0.983	0.295
Ube2i	2.86412	0	0	0.973	0.054
Snu13	2.86292	0	0	0.965	0
Actr3	2.86199	0	0	0.987	0.291
Cyb5a	2.83415	0	0	0.959	0
Kcnq1ot1	2.82539	0	0	0.932	0
Psma4	2.81903	0	0	0.975	0.108
Ubxn1	2.81176	0	0	0.974	0
Gdi2	2.80583	0	0	0.987	0.106
Brk1	2.80251	0	0	0.975	0
Gmfg	2.80013	0	0	0.977	0.317
Rabac1	2.79817	0	0	0.97	0
BC005537	2.78798	0	0	0.97	0.119
Psmb5	2.78517	0	0	0.977	0.484
Eif3m	2.78275	0	0	0.979	0.181
Snrpf	2.78095	0	0	0.99	0.635
Sat1	2.77453	0	0	0.952	0.09
Tmem256	2.76157	0	0	0.964	0
Tomm7	2.75824	0	0	0.986	0.435
Srsf2	2.75642	0	0	0.974	0.378
Minos1	2.75186	0	0	0.971	0
Gm10076	2.73801	0	0	0.963	0
U2af1	2.73629	0	0	0.962	0.091
Arpc3	2.7225	0	0	0.988	0.752
Anxa1	2.71102	0	0	0.919	0.06
Pfdn5	2.70323	0	0	0.99	0.636
Mgst1	2.6947	0	0	0.911	0.105
Rbx1	2.68714	0	0	0.983	0.415
Cbx3	2.6831	0	0	0.965	0.058
Ddx39b	2.68128	0	0	0.964	0
Hsp90aa1	2.6798	0	0	0.992	0.706
Sub1	2.66955	0	0	0.991	0.578
Creg1	2.66704	0	0	0.987	0.712
Selenos	2.66416	0	0	0.945	0
Cycs	2.6592	0	0	0.949	0.113
Tln1	2.65362	0	0	0.967	0
Zfp36l2	2.64999	0	0	0.966	0.108
Psma1	2.64953	0	0	0.975	0.11
Rp9	2.64209	0	0	0.972	0
Dmkn	2.64002	0	0	0.855	0.129
Dnaja1	2.63467	0	0	0.957	0.181
Supt4a	2.63358	0	0	0.961	0
Rhoa	2.61972	0	0	0.99	0.363
Arpc5	2.61788	0	0	0.979	0.079
Mrps33	2.6084	0	0	0.969	0.017
Cox7a2l	2.60583	0	0	0.988	0.494
Cox5b	2.60348	0	0	0.985	0.672
Neat1	2.59771	0	0	0.922	0
Trir	2.59656	0	0	0.95	0
Lsm5	2.58934	0	0	0.961	0.006
Trmt112	2.58806	0	0	0.958	0.006
Prelid1	2.58743	0	0	0.968	0.089
Taf1d	2.58706	0	0	0.946	0.02
Srp9	2.58619	0	0	0.99	0.503
Tyrobp	2.57932	0	0	0.979	0.771
Cstb	2.5768	0	0	0.947	0.254
Atp5f1	2.56875	0	0	0.993	0.716
Ube2d3	2.56863	0	0	0.99	0.382
Nap1l1	2.55742	0	0	0.988	0.532
Ssb	2.55704	0	0	0.969	0.191
Cenpa	2.5545	0	0	0.719	0
Myl12a	2.54758	0	0	0.968	0
Magoh	2.54307	0	0	0.957	0.054
Psmb3	2.53806	0	0	0.972	0.264
Cox7b	2.53114	0	0	0.976	0.298
Cd53	2.52122	0	0	0.961	0.033
Fdps	2.51898	0	0	0.917	0.185
Hnrnpk	2.51729	0	0	0.991	0.574
Sptssa	2.51181	0	0	0.939	0
Ppp1cc	2.50964	0	0	0.966	0.033
Ndufab1	2.50816	0	0	0.962	0.202
Atp5j	2.5072	0	0	0.987	0.587
Atp6v1g1	2.50441	0	0	0.972	0.173
Arf5	2.50332	0	0	0.988	0.465
Anxa3	2.50068	0	0	0.953	0.415
Hspe1	2.49714	0	0	0.986	0.63
Tmem234	2.49281	0	0	0.96	0
Clic1	2.49201	0	0	0.988	0.779
Usmg5	2.48978	0	0	0.959	0.049
Tbca	2.48732	0	0	0.964	0.041
Arhgap45	2.47377	0	0	0.961	0
Jpt1	2.47301	0	0	0.924	0
Slc48a1	2.46812	0	0	0.955	0.002
Timm13	2.46596	0	0	0.973	0.295
Atp6v0b	2.46565	0	0	0.984	0.533
Capza2	2.46386	0	0	0.973	0.154
Ifitm2	2.46339	0	0	0.971	0.63
Cct4	2.46318	0	0	0.977	0.361
Prrc2c	2.46245	0	0	0.958	0
Spcs1	2.46243	0	0	0.968	0.084
Cyba	2.46093	0	0	0.98	0.768
Ccl9	2.45293	0	0	0.88	0.17
Pdcd4	2.44525	0	0	0.949	0.256
Ncoa4	2.4395	0	0	0.939	0.018
Pdia6	2.42702	0	0	0.98	0.517
Mbnl1	2.42599	0	0	0.979	0.316
Med21	2.42411	0	0	0.904	0.019
Bri3	2.41522	0	0	0.949	0.023
Prdx5	2.41381	0	0	0.981	0.677
Dynll1	2.4045	0	0	0.985	0.635
Nudt21	2.40159	0	0	0.971	0.16
Rtn3	2.40152	0	0	0.972	0.127
Mrpl57	2.39442	0	0	0.947	0
Tm6sf1	2.39413	0	0	0.943	0.062
Cops9	2.39361	0	0	0.956	0
Atp6ap2	2.39344	0	0	0.967	0.258
Ndufs5	2.38878	0	0	0.962	0.136
Vdac3	2.38795	0	0	0.952	0.086
Gabarap	2.38295	0	0	0.988	0.553
Tmbim4	2.37962	0	0	0.944	0
Tpr	2.37576	0	0	0.985	0.473
Map1lc3b	2.3754	0	0	0.976	0.361
Tmed9	2.37418	0	0	0.982	0.463
Polr1d	2.37282	0	0	0.985	0.55
Gm16286	2.37128	0	0	0.948	0
Prss57	2.36754	0	0	0.775	0
Eloc	2.36736	0	0	0.95	0
Calm2	2.35904	0	0	0.986	0.595
Rnh1	2.35014	0	0	0.933	0
Erh	2.34937	0	0	0.891	0.036
Eif4h	2.34913	0	0	0.957	0
Ywhaz	2.34783	0	0	0.979	0.272
Psmc6	2.33816	0	0	0.948	0.044
Nop53	2.33464	0	0	0.956	0
Eif5	2.33407	0	0	0.978	0.467
Clec4d	2.32812	0	0	0.827	0.006
Prdx6	2.3188	0	0	0.983	0.766
Emc6	2.31708	0	0	0.933	0
Grk2	2.3121	0	0	0.953	0
Ncf1	2.30989	0	0	0.937	0.155
Nucks1	2.30747	0	0	0.965	0.411
Bax	2.30471	0	0	0.97	0.361
Psenen	2.30171	0	0	0.941	0.033
Tax1bp1	2.30043	0	0	0.982	0.455
Fermt3	2.29978	0	0	0.967	0.2
Fbl	2.2958	0	0	0.925	0.012
Srsf11	2.28839	0	0	0.937	0
Mtdh	2.28697	0	0	0.987	0.568
Lcp1	2.28268	0	0	0.987	0.592
Vapa	2.27635	0	0	0.979	0.489
AC160336.1	2.27564	0	0	0.814	0
Cct8	2.27348	0	0	0.97	0.433
Son	2.26904	0	0	0.986	0.553
Metap2	2.26704	0	0	0.981	0.485
Pebp1	2.2668	0	0	0.983	0.55
Mafg	2.26412	0	0	0.948	0.183
Srsf5	2.25986	0	0	0.973	0.365
Card19	2.25862	0	0	0.903	0
Nt5dc2	2.2547	0	0	0.892	0.17
Dad1	2.25127	0	0	0.981	0.521
Atp5k	2.24655	0	0	0.975	0.52
Ninj1	2.24518	0	0	0.966	0.497
Sumo1	2.23744	0	0	0.967	0.291
Tpi1	2.23713	0	0	0.912	0.054
Serinc3	2.23369	0	0	0.994	0.691
Thoc7	2.22636	0	0	0.954	0.184
Lamtor1	2.22259	0	0	0.929	0
Lsm3	2.21422	0	0	0.93	0.142
Atp5c1	2.21271	0	0	0.986	0.668
Rock1	2.20321	0	0	0.92	0
Tmem167	2.20113	0	0	0.963	0.182
Higd1a	2.20098	0	0	0.917	0
Llph	2.19938	0	0	0.961	0.407
Pfdn6	2.19656	0	0	0.909	0
Sltm	2.19504	0	0	0.916	0
Eif3a	2.19287	0	0	0.99	0.656
Ssr3	2.19285	0	0	0.972	0.282
Ctsb	2.19261	0	0	0.922	0.04
Ndufb5	2.19154	0	0	0.983	0.653
Aldh2	2.19095	0	0	0.977	0.652
Eif4g2	2.19083	0	0	0.994	0.613
Srpk1	2.18988	0	0	0.911	0
Atp8b4	2.18515	0	0	0.935	0.36
Fam49b	2.18017	0	0	0.975	0.466
Ost4	2.17868	0	0	0.975	0.429
1810037I17Rik	2.17817	0	0	0.971	0.498
Ndufb11	2.17383	0	0	0.983	0.612
Mpc2	2.17019	0	0	0.929	0
Uqcrc2	2.16606	0	0	0.957	0.143
Nhp2	2.16541	0	0	0.955	0.45
Gda	2.16408	0	0	0.883	0.18
Mrps18c	2.16374	0	0	0.936	0.11
Fam111a	2.16281	0	0	0.919	0.06
Nipbl	2.16204	0	0	0.929	0
Polr2k	2.16041	0	0	0.924	0.003
Sypl	2.15988	0	0	0.945	0.134
Ppp1r14b	2.15921	0	0	0.961	0.543
Rnf130	2.15843	0	0	0.982	0.465
Fkbp1a	2.15438	0	0	0.897	0
Kmt5a	2.15003	0	0	0.92	0
Anp32a	2.14773	0	0	0.964	0.406
Prmt1	2.14634	0	0	0.888	0
Eny2	2.144	0	0	0.943	0.211
Atp6v0e	2.14276	0	0	0.983	0.573
Bnip3l	2.14237	0	0	0.93	0.033
Pgd	2.14133	0	0	0.984	0.76
Derl1	2.13977	0	0	0.931	0.039
Eif3j1	2.13943	0	0	0.887	0
Lsm6	2.13934	0	0	0.948	0.267
Ifngr1	2.13763	0	0	0.962	0.594
Bzw1	2.13721	0	0	0.967	0.337
Rap1a	2.13198	0	0	0.969	0.256
Pdcd5	2.12823	0	0	0.951	0.279
Ndufa2	2.12483	0	0	0.985	0.64
Nono	2.12329	0	0	0.956	0.207
Mydgf	2.12056	0	0	0.899	0
Mrpl23	2.11521	0	0	0.916	0.005
Fus	2.11283	0	0	0.94	0.229
Lsm8	2.11205	0	0	0.915	0
Psma6	2.11191	0	0	0.962	0.331
Ube2d2a	2.11107	0	0	0.926	0
Zfp91	2.11044	0	0	0.909	0
Cenpx	2.10638	0	0	0.892	0
Lamp2	2.09662	0	0	0.947	0.164
Cers2	2.09637	0	0	0.913	0
Supt16	2.0929	0	0	0.896	0
Baz1a	2.09215	0	0	0.957	0.401
Reep5	2.09145	0	0	0.983	0.64
Grpel1	2.09014	0	0	0.899	0.013
Sec62	2.08942	0	0	0.956	0.332
Paip2	2.08915	0	0	0.962	0.264
Emg1	2.0886	0	0	0.961	0.327
Tfdp1	2.08529	0	0	0.908	0.083
Scp2	2.08439	0	0	0.962	0.306
Iqgap1	2.08329	0	0	0.965	0.251
Fam104a	2.08272	0	0	0.904	0
Mrps14	2.08246	0	0	0.962	0.399
Igsf6	2.07911	0	0	0.924	0.309
Hpf1	2.07492	0	0	0.899	0
Stub1	2.07465	0	0	0.909	0.073
Ube2n	2.07334	0	0	0.911	0
Smim14	2.07276	0	0	0.922	0
Dnajb6	2.06974	0	0	0.938	0.082
Ubald2	2.06916	0	0	0.888	0
Hnrnpdl	2.0644	0	0	0.899	0
Rpn1	2.0642	0	0	0.96	0.3
Coa3	2.06165	0	0	0.908	0
Snrpb2	2.06048	0	0	0.935	0.079
Mrpl43	2.05875	0	0	0.91	0.048
Prpf40a	2.05849	0	0	0.952	0.23
Maz	2.05662	0	0	0.944	0.134
Gstm1	2.05425	0	0	0.973	0.75
Sfr1	2.04364	0	0	0.9	0
Ppp1cb	2.04159	0	0	0.912	0
Ptges3	2.03736	0	0	0.936	0.255
Ywhah	2.03631	0	0	0.964	0.287
Smarca5	2.03541	0	0	0.956	0.341
U2surp	2.02867	0	0	0.903	0
Timm8b	2.02459	0	0	0.903	0
Ptp4a2	2.02391	0	0	0.978	0.389
Ndufb4	2.02144	0	0	0.939	0.217
Sec11c	2.01919	0	0	0.981	0.659
Lbr	2.01419	0	0	0.931	0.238
Pak2	2.01257	0	0	0.912	0
Emc7	2.01242	0	0	0.894	0
Cotl1	2.00545	0	0	0.927	0.207
Gtpbp4	2.00337	0	0	0.873	0.065
Cox14	2.00181	0	0	0.907	0
AC149090.1	2.00098	0	0	0.871	0
Cdc26	2.00079	0	0	0.932	0.097
Tra2b	1.99504	0	0	0.935	0.212
Fcgr3	1.99417	0	0	0.95	0.531
Rbbp7	1.992	0	0	0.921	0.171
2023-03-02	1.9909	0	0	0.904	0
Hmgcr	1.99089	0	0	0.88	0.079
Lamtor5	1.98633	0	0	0.91	0
Ero1l	1.98517	0	0	0.904	0.126
Kmt2e	1.98396	0	0	0.917	0
Utp11	1.98227	0	0	0.885	0
Cks1b	1.97984	0	0	0.91	0.508
Hspd1	1.97576	0	0	0.972	0.708
Ptpn18	1.97426	0	0	0.985	0.73
Tnfaip8	1.97377	0	0	0.96	0.375
Mrfap1	1.97256	0	0	0.977	0.508
Nop56	1.97105	0	0	0.828	0.182
Smim11	1.96982	0	0	0.908	0
Gm26917	1.96959	0	0	0.77	0
Raly	1.96839	0	0	0.959	0.289
Canx	1.96811	0	0	0.989	0.639
Anxa5	1.96514	0	0	0.937	0.317
Smim4	1.96402	0	0	0.867	0
Luc7l2	1.96351	0	0	0.968	0.446
Cuedc2	1.96266	0	0	0.945	0.25
Ccnd3	1.95365	0	0	0.893	0.022
Btg1	1.9507	0	0	0.863	0.018
Adssl1	1.95061	0	0	0.97	0.642
2023-09-07	1.9488	0	0	0.934	0.15
Cnih4	1.94829	0	0	0.938	0.319
Fxyd5	1.94652	0	0	0.982	0.768
mt-Atp8	1.946	0	0	0.877	0
1810022K09Rik	1.94567	0	0	0.878	0.002
Glrx	1.94411	0	0	0.908	0.125
Rbm39	1.94401	0	0	0.988	0.69
Ssbp1	1.94341	0	0	0.909	0.216
Pnisr	1.94033	0	0	0.898	0
Sec11a	1.93798	0	0	0.961	0.384
Ndufb3	1.93727	0	0	0.96	0.439
Diaph1	1.93504	0	0	0.901	0
Bcl7c	1.93379	0	0	0.924	0.125
Pten	1.93172	0	0	0.923	0.08
Ywhaq	1.93092	0	0	0.956	0.323
Lrrc59	1.92994	0	0	0.872	0.065
Txnl1	1.9285	0	0	0.956	0.43
Polr2m	1.92839	0	0	0.899	0
Ncor1	1.92678	0	0	0.98	0.556
Ankrd28	1.92657	0	0	0.826	0.06
Celf2	1.9258	0	0	0.973	0.441
Psmb2	1.92409	0	0	0.968	0.538
Npm3	1.92109	0	0	0.917	0.182
Aimp1	1.91943	0	0	0.958	0.455
Rab7	1.91077	0	0	0.916	0.034
Gm47283	1.91064	0	0	0.771	0
Rasgrp2	1.91028	0	0	0.947	0.499
Ostc	1.90681	0	0	0.974	0.565
Mgat2	1.90462	0	0	0.866	0.009
Ube2b	1.90343	0	0	0.949	0.288
Sptbn1	1.9033	0	0	0.88	0
Cd48	1.90174	0	0	0.838	0.022
Wapl	1.90103	0	0	0.902	0
Rwdd1	1.89988	0	0	0.934	0.229
Ywhae	1.89875	0	0	0.991	0.73
Tap2	1.89743	0	0	0.927	0.248
Rap1b	1.89534	0	0	0.959	0.31
Eef1d	1.89326	0	0	0.981	0.771
Arf1	1.89253	0	0	0.986	0.693
Acp1	1.89146	0	0	0.882	0.002
Hat1	1.88947	0	0	0.87	0.07
Hprt	1.88862	0	0	0.931	0.278
Arl1	1.88808	0	0	0.89	0.046
Gatad1	1.88466	0	0	0.892	0
Gng12	1.88282	0	0	0.966	0.635
Snrpc	1.88193	0	0	0.917	0.153
Calm3	1.87963	0	0	0.971	0.587
Arl6ip1	1.87894	0	0	0.958	0.523
Psmb7	1.87785	0	0	0.921	0.149
1810058I24Rik	1.87718	0	0	0.95	0.297
Irf2bp2	1.87654	0	0	0.977	0.641
Capza1	1.8751	0	0	0.91	0.051
Pomp	1.87307	0	0	0.98	0.635
Mpp1	1.87278	0	0	0.867	0.03
Pafah1b1	1.8721	0	0	0.929	0.253
Tmed10	1.86988	0	0	0.976	0.578
Cd9	1.8686	0	0	0.862	0.15
Rbbp4	1.86854	0	0	0.916	0.159
Myl12b	1.86701	0	0	0.977	0.754
Lmo2	1.86625	0	0	0.961	0.54
Tomm40	1.86346	0	0	0.837	0
Uqcc3	1.86154	0	0	0.891	0
Slirp	1.86046	0	0	0.861	0
Pdcd10	1.85986	0	0	0.895	0.047
Znrf1	1.85607	0	0	0.874	0.015
Dkc1	1.85293	0	0	0.779	0.066
Ppp2r5a	1.85287	0	0	0.942	0.217
Phip	1.85281	0	0	0.895	0.107
Ppp2ca	1.85119	0	0	0.967	0.387
Ssu72	1.84957	0	0	0.961	0.446
Ndufa5	1.8494	0	0	0.934	0.303
Xpc	1.84905	0	0	0.91	0.338
Tomm5	1.84891	0	0	0.937	0.51
Sarnp	1.84598	0	0	0.862	0
Ccdc12	1.84595	0	0	0.951	0.355
Sap18	1.84581	0	0	0.86	0
Mrpl51	1.84266	0	0	0.953	0.503
Wdr83os	1.84134	0	0	0.86	0
Sdcbp	1.84125	0	0	0.956	0.293
Mtpn	1.84097	0	0	0.943	0.236
Snrpd2	1.83818	0	0	0.98	0.753
Uqcc2	1.83551	0	0	0.838	0
Tmem165	1.83285	0	0	0.916	0.22
Plin2	1.83213	0	0	0.908	0.29
Top1	1.82728	0	0	0.969	0.576
S100a13	1.82651	0	0	0.944	0.312
Cltc	1.82424	0	0	0.953	0.261
Rtn4	1.82342	0	0	0.883	0.027
Idh1	1.82291	0	0	0.894	0.145
Rbmxl1	1.82154	0	0	0.822	0
Ttc14	1.82112	0	0	0.893	0.033
Ppp3ca	1.81952	0	0	0.918	0.215
Nrros	1.81932	0	0	0.869	0
Mtch1	1.81846	0	0	0.88	0
Ankrd12	1.81834	0	0	0.881	0.132
Chmp4b	1.81805	0	0	0.942	0.272
Fundc2	1.81774	0	0	0.875	0.067
Bola2	1.81765	0	0	0.981	0.78
Taf10	1.81631	0	0	0.961	0.489
Stk16	1.8143	0	0	0.885	0.171
Htra2	1.81331	0	0	0.835	0
Tmco1	1.81225	0	0	0.91	0.128
Dcun1d5	1.81183	0	0	0.932	0.306
Rnf7	1.80781	0	0	0.934	0.292
Emb	1.80773	0	0	0.966	0.713
Psme1	1.80723	0	0	0.973	0.585
Ndufc1	1.80514	0	0	0.96	0.483
Mrpl24	1.80511	0	0	0.895	0.142
Ggnbp2	1.80441	0	0	0.914	0.135
Syngr2	1.8019	0	0	0.87	0
Tardbp	1.79814	0	0	0.895	0.18
Tm9sf3	1.79655	0	0	0.953	0.357
Tomm22	1.79652	0	0	0.973	0.567
Surf4	1.7947	0	0	0.935	0.243
Msn	1.79384	0	0	0.93	0.265
Cct2	1.79241	0	0	0.987	0.718
C1d	1.79152	0	0	0.883	0.043
Cd44	1.79062	0	0	0.923	0.239
Tmem59	1.79035	0	0	0.958	0.401
Cetn3	1.78779	0	0	0.904	0.171
Kxd1	1.7876	0	0	0.867	0
Dnaja2	1.78749	0	0	0.952	0.418
Glrx3	1.78631	0	0	0.948	0.408
Erg28	1.78287	0	0	0.837	0
Ndufa1	1.78261	0	0	0.97	0.574
Asf1a	1.78149	0	0	0.864	0.054
Apex1	1.77796	0	0	0.8	0.063
Tipin	1.77703	0	0	0.857	0.216
Vasp	1.77511	0	0	0.93	0.265
Gm11808	1.77414	0	0	0.866	0
Bin2	1.77414	0	0	0.839	0
Dnajc2	1.774	0	0	0.934	0.41
Sf3b1	1.77288	0	0	0.966	0.504
Naa10	1.77263	0	0	0.858	0
Sh3bgrl	1.77253	0	0	0.896	0.104
Vps29	1.77244	0	0	0.929	0.259
Mrps36	1.77241	0	0	0.872	0.028
Timm10b	1.77193	0	0	0.824	0
Wnk1	1.76845	0	0	0.919	0.183
Irak1	1.7682	0	0	0.858	0
Polr2g	1.76683	0	0	0.9	0.126
Arpp19	1.7663	0	0	0.97	0.587
Adgrg3	1.7617	0	0	0.796	0
Atrx	1.76064	0	0	0.932	0.301
Rsl1d1	1.75979	0	0	0.931	0.45
Ube2j2	1.75965	0	0	0.865	0
Ogt	1.75802	0	0	0.853	0.01
Gtf2h5	1.75751	0	0	0.929	0.249
Cmpk1	1.75749	0	0	0.93	0.248
Pam16	1.75542	0	0	0.828	0.014
Rtcb	1.75518	0	0	0.861	0
Ube2e1	1.75515	0	0	0.886	0.076
Rpa3	1.75371	0	0	0.858	0.072
Polr2c	1.75262	0	0	0.851	0.006
Eif2a	1.7525	0	0	0.876	0.044
Scand1	1.75156	0	0	0.974	0.642
Vamp8	1.75126	0	0	0.983	0.756
Mcrip1	1.74952	0	0	0.847	0
Prr13	1.74858	0	0	0.913	0.307
Lsm7	1.74425	0	0	0.84	0.019
Hnrnpab	1.74397	0	0	0.972	0.657
Frrs1	1.74386	0	0	0.903	0.142
Slbp	1.74341	0	0	0.868	0.152
Rex1bd	1.74258	0	0	0.845	0
Mrpl19	1.74142	0	0	0.835	0.05
Siva1	1.74095	0	0	0.971	0.707
Ndufaf8	1.74086	0	0	0.845	0
Ostf1	1.74059	0	0	0.975	0.639
Tra2a	1.74017	0	0	0.884	0.127
Ctsd	1.73935	0	0	0.98	0.728
Gnb1	1.73833	0	0	0.951	0.396
Cnpy2	1.7373	0	0	0.958	0.489
Snhg6	1.73618	0	0	0.905	0.447
Chic2	1.73611	0	0	0.899	0.137
Pum2	1.73494	0	0	0.889	0.102
Timm8a1	1.73463	0	0	0.74	0.025
Lst1	1.7346	0	0	0.78	0
Gm20342	1.73297	0	0	0.761	0
Mrpl42	1.73182	0	0	0.904	0.207
Eif4a2	1.73005	0	0	0.858	0.008
Ndufa7	1.729	0	0	0.976	0.661
Ywhag	1.72795	0	0	0.843	0
Hikeshi	1.72741	0	0	0.846	0
Pcgf5	1.72695	0	0	0.834	0
Emc10	1.72686	0	0	0.864	0
Csde1	1.72518	0	0	0.962	0.345
Ndufs4	1.72425	0	0	0.924	0.244
Eif2s1	1.72352	0	0	0.901	0.305
Bet1	1.72174	0	0	0.877	0.165
1110004F10Rik	1.71964	0	0	0.932	0.344
Gabarapl2	1.71932	0	0	0.857	0.019
Cited2	1.71926	0	0	0.948	0.504
Uqcr10	1.71759	0	0	0.981	0.773
Hjurp	1.7153	0	0	0.771	0
Frg1	1.71463	0	0	0.86	0.151
Snw1	1.71419	0	0	0.885	0.09
Fam96a	1.71414	0	0	0.96	0.533
Rab21	1.71287	0	0	0.918	0.276
Gadd45gip1	1.71276	0	0	0.876	0.197
Vdac1	1.71268	0	0	0.958	0.486
Nedd8	1.71216	0	0	0.983	0.743
Plgrkt	1.7105	0	0	0.847	0
Snrnp70	1.71002	0	0	0.94	0.351
Ncf2	1.70956	0	0	0.946	0.428
Rab5c	1.7068	0	0	0.918	0.185
Atp6v1b2	1.70545	0	0	0.847	0.031
Atp6v1f	1.70543	0	0	0.968	0.576
Romo1	1.70491	0	0	0.913	0.376
Matr3	1.70403	0	0	0.929	0.231
Rdx	1.7035	0	0	0.94	0.38
Rac1	1.70317	0	0	0.981	0.625
Rab44	1.70271	0	0	0.905	0.386
Adss	1.70228	0	0	0.907	0.225
Psmb4	1.7022	0	0	0.984	0.782
Smpdl3a	1.70185	0	0	0.832	0.136
Cdk2ap2	1.70135	0	0	0.95	0.54
Cd300a	1.69935	0	0	0.873	0.159
Ppig	1.69912	0	0	0.957	0.511
Vmp1	1.69853	0	0	0.815	0
Ilk	1.69631	0	0	0.864	0.027
Ptprc	1.69468	0	0	0.914	0.227
Taf6l	1.69466	0	0	0.852	0.037
Sri	1.69405	0	0	0.936	0.403
Bcap31	1.69381	0	0	0.928	0.279
Atg101	1.68993	0	0	0.84	0
Mia2	1.68871	0	0	0.838	0
Wdr12	1.68731	0	0	0.842	0.16
Cisd2	1.68612	0	0	0.935	0.361
Pcnp	1.68533	0	0	0.859	0.028
Tfec	1.68533	0	0	0.811	0
Sfpq	1.68396	0	0	0.976	0.692
Nol7	1.68392	0	0	0.948	0.482
Cbl	1.68392	0	0	0.882	0.095
Slc38a2	1.68377	0	0	0.899	0.353
Gnai3	1.68246	0	0	0.868	0.112
Eif1b	1.67879	0	0	0.922	0.328
Skap2	1.67872	0	0	0.904	0.259
Milr1	1.67713	0	0	0.731	0
Snhg12	1.67448	0	0	0.814	0.151
Cdc40	1.67428	0	0	0.891	0.163
Ndufb7	1.67343	0	0	0.981	0.78
Arhgap15	1.67309	0	0	0.835	0.023
Csnk1a1	1.67298	0	0	0.974	0.53
Fam107b	1.67287	0	0	0.96	0.495
Prkar2b	1.67184	0	0	0.892	0.184
Stag2	1.67182	0	0	0.829	0
Rab2a	1.6715	0	0	0.967	0.629
Pdia3	1.67067	0	0	0.977	0.678
Knstrn	1.67059	0	0	0.739	0
Hspa9	1.66913	0	0	0.931	0.415
Ube3a	1.66834	0	0	0.899	0.196
Mpp6	1.66656	0	0	0.905	0.281
Mrps34	1.66602	0	0	0.819	0.002
Cacybp	1.66556	0	0	0.957	0.631
Ap2m1	1.66497	0	0	0.927	0.268
Abhd17a	1.6644	0	0	0.849	0
Bcas2	1.66369	0	0	0.938	0.406
Ivns1abp	1.66369	0	0	0.854	0.165
Aph1a	1.66326	0	0	0.855	0.01
Dctn2	1.66277	0	0	0.844	0.022
Yy1	1.66121	0	0	0.911	0.268
Pdha1	1.66052	0	0	0.885	0.111
Srp14	1.65865	0	0	0.97	0.556
Cst7	1.6584	0	0	0.929	0.498
2410015M20Rik	1.65751	0	0	0.961	0.626
Hdgf	1.65622	0	0	0.985	0.779
D8Ertd738e	1.65243	0	0	0.974	0.652
Mrpl35	1.65096	0	0	0.842	0.062
Atox1	1.65048	0	0	0.975	0.688
Stt3a	1.64922	0	0	0.847	0.076
Pitpna	1.64821	0	0	0.968	0.567
Dtymk	1.64805	0	0	0.921	0.545
Psmd6	1.64777	0	0	0.917	0.329
Polr2a	1.6473	0	0	0.851	0.057
Xpo1	1.64676	0	0	0.861	0.076
Limd2	1.64609	0	0	0.978	0.745
Ubl4a	1.64606	0	0	0.809	0
Tsc22d4	1.64493	0	0	0.979	0.699
Akr1b3	1.64393	0	0	0.83	0
Fam173a	1.64348	0	0	0.888	0.24
Cwc15	1.63851	0	0	0.953	0.48
1700020I14Rik	1.63788	0	0	0.898	0.167
Txndc17	1.6365	0	0	0.949	0.448
Dazap2	1.63216	0	0	0.957	0.5
Rbfa	1.63053	0	0	0.896	0.198
Saraf	1.63032	0	0	0.826	0
Mrpl41	1.62871	0	0	0.809	0.039
Zranb2	1.62772	0	0	0.871	0.176
Phf20l1	1.62547	0	0	0.855	0.113
Ppp2cb	1.62526	0	0	0.838	0.099
Pdcd6	1.62479	0	0	0.937	0.39
Vps35	1.62472	0	0	0.88	0.124
St13	1.62404	0	0	0.954	0.548
Rab1a	1.62258	0	0	0.839	0
Mob1a	1.62248	0	0	0.843	0
Selenot	1.62238	0	0	0.834	0
Ndufs3	1.62072	0	0	0.863	0.145
Bex3	1.62012	0	0	0.796	0
Rheb	1.61937	0	0	0.928	0.381
Cul3	1.61887	0	0	0.87	0.105
Bcl10	1.61854	0	0	0.797	0
Skp1a	1.61806	0	0	0.835	0.044
Usp7	1.61766	0	0	0.828	0
Ewsr1	1.61657	0	0	0.934	0.482
Cdv3	1.61392	0	0	0.922	0.378
Fam46a	1.61349	0	0	0.825	0.122
Atraid	1.61341	0	0	0.829	0
Ranbp2	1.61218	0	0	0.824	0.068
Mplkip	1.61143	0	0	0.818	0
Mrps16	1.61003	0	0	0.931	0.412
Wdr89	1.60697	0	0	0.819	0
Ube2a	1.60561	0	0	0.933	0.415
Cat	1.60442	0	0	0.873	0.188
Ndufa6	1.60403	0	0	0.984	0.773
Gtf2a2	1.60351	0	0	0.909	0.304
Bag1	1.60332	0	0	0.973	0.644
Rab9	1.60084	0	0	0.852	0.119
Sms	1.60062	0	0	0.877	0.216
Rbm25	1.60014	0	0	0.955	0.508
Hectd1	1.59993	0	0	0.894	0.183
Mrpl14	1.5977	0	0	0.927	0.398
Ndufa13	1.59768	0	0	0.976	0.772
Ndufs2	1.59722	0	0	0.955	0.562
Usp14	1.59643	0	0	0.82	0.087
Mrpl13	1.59571	0	0	0.817	0
Fcf1	1.59312	0	0	0.812	0.008
Pet100	1.5923	0	0	0.815	0
Pnp	1.59224	0	0	0.958	0.645
Ppp4r3b	1.58899	0	0	0.821	0
Wdr43	1.58889	0	0	0.748	0
Tmem248	1.58738	0	0	0.797	0
Hras	1.58718	0	0	0.795	0
Edf1	1.58682	0	0	0.972	0.71
Smarce1	1.58631	0	0	0.874	0.184
Rab10	1.5862	0	0	0.862	0.122
Wsb1	1.58575	0	0	0.849	0.078
Zfp706	1.58572	0	0	0.982	0.75
Glod4	1.58405	0	0	0.815	0
Snx14	1.58385	0	0	0.796	0.02
Srsf9	1.58308	0	0	0.958	0.51
Vcp	1.58305	0	0	0.978	0.733
Mycbp2	1.58287	0	0	0.9	0.275
Slc6a6	1.58178	0	0	0.873	0.201
Mrps21	1.58145	0	0	0.931	0.396
Golgb1	1.58113	0	0	0.762	0
Bin1	1.58046	0	0	0.904	0.304
Smn1	1.58001	0	0	0.782	0
Naxd	1.57941	0	0	0.817	0
Tmed3	1.5786	0	0	0.965	0.742
Actn4	1.57817	0	0	0.843	0.056
Msmo1	1.57809	0	0	0.712	0
Laptm4a	1.57758	0	0	0.885	0.189
Eif4e	1.57645	0	0	0.789	0.028
Ndufb8	1.57549	0	0	0.976	0.772
Vat1	1.5738	0	0	0.803	0.073
Ak6	1.57352	0	0	0.771	0
Ldlr	1.57349	0	0	0.757	0.045
Smc6	1.57223	0	0	0.889	0.284
Eif1ax	1.57208	0	0	0.948	0.566
2900097C17Rik	1.57129	0	0	0.81	0.034
Hmgcs1	1.57078	0	0	0.713	0
Pfdn2	1.5702	0	0	0.918	0.389
Sugt1	1.56886	0	0	0.884	0.232
Nxf1	1.56745	0	0	0.868	0.17
Bloc1s2	1.56676	0	0	0.849	0.095
Acadl	1.56643	0	0	0.887	0.267
Nt5c	1.56578	0	0	0.905	0.275
Luc7l3	1.56553	0	0	0.952	0.503
Rtf2	1.56527	0	0	0.817	0
Srsf1	1.56491	0	0	0.9	0.297
Smchd1	1.56414	0	0	0.841	0.126
Rer1	1.56396	0	0	0.955	0.547
Ptpa	1.56302	0	0	0.821	0
Cnih1	1.56179	0	0	0.816	0
Morf4l2	1.56171	0	0	0.874	0.217
Dek	1.56081	0	0	0.966	0.748
Mrpl58	1.56056	0	0	0.797	0
1700123O20Rik	1.55736	0	0	0.848	0.169
Chtop	1.55594	0	0	0.81	0
Fcgr2b	1.55496	0	0	0.854	0.275
Fam133b	1.55471	0	0	0.834	0.204
Tor1aip1	1.5547	0	0	0.808	0
Ddost	1.55283	0	0	0.973	0.746
BC028528	1.55026	0	0	0.799	0.006
H2-T23	1.54934	0	0	0.76	0
Mcmbp	1.54913	0	0	0.808	0
Srrm2	1.54879	0	0	0.983	0.667
Mvb12a	1.54748	0	0	0.812	0
Ankrd11	1.54702	0	0	0.931	0.384
Kif5b	1.54394	0	0	0.948	0.441
Denr	1.54081	0	0	0.908	0.399
Mien1	1.5398	0	0	0.808	0
Sbno1	1.5366	0	0	0.868	0.154
Nudt5	1.53636	0	0	0.795	0.059
Mcts1	1.53586	0	0	0.795	0.012
Tbrg1	1.53532	0	0	0.824	0.207
Psmd11	1.53396	0	0	0.907	0.313
Ndufa3	1.53324	0	0	0.963	0.565
Rb1cc1	1.53259	0	0	0.817	0.061
Bod1l	1.52986	0	0	0.856	0.166
Mrpl20	1.52904	0	0	0.964	0.676
Arpc1a	1.52854	0	0	0.934	0.405
Atp6v1e1	1.52601	0	0	0.938	0.529
Wls	1.52582	0	0	0.851	0.121
Mrpl30	1.52491	0	0	0.968	0.642
Epb41l4aos	1.52422	0	0	0.775	0
Selenow	1.52338	0	0	0.708	0
Rnaseh2c	1.52142	0	0	0.941	0.645
Zc3h15	1.52114	0	0	0.884	0.317
Gm10073	1.52064	0	0	0.821	0
Naa20	1.52036	0	0	0.818	0.111
Ppp1r2	1.51999	0	0	0.848	0.094
Ufc1	1.51913	0	0	0.951	0.568
Clk1	1.51687	0	0	0.821	0.049
Nsd2	1.5161	0	0	0.763	0
Glmp	1.51536	0	0	0.805	0
Srp19	1.51361	0	0	0.945	0.587
Ppih	1.51291	0	0	0.781	0.007
Copb1	1.51025	0	0	0.837	0.075
Gmps	1.51005	0	0	0.834	0.141
Dhx15	1.50958	0	0	0.9	0.292
Rgs18	1.50902	0	0	0.766	0.011
Ufsp2	1.50742	0	0	0.829	0.126
Lamtor3	1.5073	0	0	0.797	0
Samsn1	1.50675	0	0	0.75	0.038
Knop1	1.50644	0	0	0.76	0
Ube2l3	1.50598	0	0	0.964	0.616
Rbm42	1.50431	0	0	0.804	0
Zcrb1	1.50395	0	0	0.909	0.387
Aco2	1.50382	0	0	0.85	0.121
Nktr	1.50156	0	0	0.909	0.301
Orai1	1.49855	0	0	0.886	0.309
Fgd4	1.49497	0	0	0.735	0.017
Mrpl32	1.4949	0	0	0.886	0.282
Zfand5	1.49433	0	0	0.86	0.162
Pds5a	1.49417	0	0	0.844	0.129
Soat1	1.4926	0	0	0.811	0.163
Tram1	1.49233	0	0	0.951	0.468
Sssca1	1.49222	0	0	0.724	0
Ftl1-ps1	1.49093	0	0	0.773	0
Pbrm1	1.49089	0	0	0.91	0.382
Ilf2	1.48976	0	0	0.828	0.118
Ufm1	1.4884	0	0	0.849	0.192
Tma16	1.48823	0	0	0.714	0
Stk26	1.48812	0	0	0.76	0
Vsir	1.48791	0	0	0.739	0
Rilpl2	1.48653	0	0	0.857	0.251
Fkbp3	1.48623	0	0	0.912	0.479
Hadha	1.48498	0	0	0.837	0.107
Psme2	1.48424	0	0	0.927	0.467
Ndufc2	1.48387	0	0	0.968	0.765
Ndufb10	1.48309	0	0	0.968	0.728
Tmem160	1.48303	0	0	0.956	0.606
Dmac1	1.48218	0	0	0.783	0
Krcc1	1.48182	0	0	0.856	0.171
Ddx17	1.48153	0	0	0.866	0.187
Dpm3	1.48	0	0	0.917	0.453
Dnajc8	1.47983	0	0	0.959	0.602
Ten1	1.47947	0	0	0.779	0
Prrc2a	1.47925	0	0	0.885	0.273
Twistnb	1.47863	0	0	0.855	0.22
Cbx1	1.47587	0	0	0.869	0.295
Chmp2a	1.4752	0	0	0.919	0.405
Nifk	1.47513	0	0	0.731	0
Pfdn4	1.47422	0	0	0.773	0.015
Sephs2	1.47219	0	0	0.884	0.277
Colgalt1	1.47208	0	0	0.781	0
Adipor1	1.47166	0	0	0.884	0.244
Itga4	1.47142	0	0	0.758	0
Ppp1r12a	1.47137	0	0	0.886	0.277
Atg3	1.47095	0	0	0.877	0.219
Pbdc1	1.46815	0	0	0.766	0
Rbms1	1.46731	0	0	0.827	0.189
Dpy30	1.46606	0	0	0.936	0.568
Cript	1.46568	0	0	0.844	0.127
Cnot3	1.46498	0	0	0.765	0
Cntrl	1.46454	0	0	0.766	0
Cox17	1.46357	0	0	0.928	0.506
Trappc6b	1.46343	0	0	0.846	0.115
Sod2	1.462	0	0	0.916	0.455
Snx3	1.46065	0	0	0.956	0.558
Paics	1.45883	0	0	0.913	0.359
Arfgef1	1.4586	0	0	0.839	0.141
Zmat2	1.45775	0	0	0.89	0.335
Ubxn4	1.45749	0	0	0.932	0.473
Jtb	1.45644	0	0	0.896	0.328
Ccar1	1.45631	0	0	0.894	0.312
Myh9	1.4559	0	0	0.948	0.528
Cnot6l	1.45556	0	0	0.819	0.077
Ncaph2	1.45464	0	0	0.771	0
Fmc1	1.45453	0	0	0.746	0
Hnrnpll	1.45453	0	0	0.771	0
Pts	1.45374	0	0	0.858	0.174
Tceal9	1.45354	0	0	0.774	0
Purb	1.45334	0	0	0.858	0.242
Ola1	1.45241	0	0	0.91	0.384
Pin4	1.45218	0	0	0.781	0.009
Timm50	1.45199	0	0	0.747	0
Lims1	1.45112	0	0	0.895	0.279
Ethe1	1.45026	0	0	0.887	0.371
Strap	1.44988	0	0	0.918	0.421
Leprotl1	1.4494	0	0	0.87	0.285
Pabpc4	1.44933	0	0	0.87	0.228
Mrpl18	1.44805	0	0	0.96	0.689
Cggbp1	1.44679	0	0	0.921	0.421
Bckdha	1.44656	0	0	0.784	0
Trappc6a	1.44599	0	0	0.882	0.302
Ier3ip1	1.44583	0	0	0.926	0.445
Tmem50a	1.44545	0	0	0.973	0.698
Rbm8a	1.44545	0	0	0.939	0.559
Htatip2	1.44473	0	0	0.812	0.135
Trappc4	1.4434	0	0	0.89	0.31
Magohb	1.44324	0	0	0.803	0.147
Psmd8	1.44244	0	0	0.964	0.685
Bclaf1	1.44193	0	0	0.934	0.414
Asah1	1.44138	0	0	0.795	0.09
Uchl5	1.44103	0	0	0.895	0.378
Eif4b	1.44045	0	0	0.977	0.688
Nubp1	1.43864	0	0	0.747	0.019
Hnrnpul2	1.43773	0	0	0.91	0.361
Ift20	1.43745	0	0	0.905	0.402
Krit1	1.43721	0	0	0.777	0
Smim7	1.43699	0	0	0.779	0
Uqcrfs1	1.43515	0	0	0.965	0.652
Emc2	1.43397	0	0	0.779	0
Pkn1	1.43326	0	0	0.81	0.033
Yipf4	1.43315	0	0	0.81	0.098
Chmp5	1.43231	0	0	0.833	0.152
Thoc2	1.43185	0	0	0.8	0.072
Mcl1	1.43183	0	0	0.904	0.383
Psmb6	1.4304	0	0	0.973	0.749
Fam174a	1.42919	0	0	0.848	0.178
Larp4b	1.42685	0	0	0.865	0.193
Nelfe	1.42374	0	0	0.737	0
Eif2s3y	1.42318	0	0	0.755	0
Mrps18b	1.42249	0	0	0.731	0.005
Babam1	1.42228	0	0	0.772	0
Plin3	1.42183	0	0	0.727	0
Rpp21	1.41991	0	0	0.759	0
Tmem38b	1.41924	0	0	0.816	0.192
Scamp3	1.419	0	0	0.754	0
Esf1	1.41639	0	0	0.743	0.011
Spcs3	1.41571	0	0	0.895	0.303
Tomm70a	1.41545	0	0	0.883	0.323
Tnrc6b	1.41525	0	0	0.835	0.168
Nemf	1.41197	0	0	0.749	0
Cop1	1.41152	0	0	0.784	0
Baz2b	1.40836	0	0	0.825	0.157
Cdk9	1.40715	0	0	0.874	0.264
Snx5	1.4065	0	0	0.903	0.376
Csgalnact2	1.40629	0	0	0.806	0.12
Pak1ip1	1.40534	0	0	0.858	0.245
Yif1b	1.40396	0	0	0.829	0.18
Sirt3	1.40392	0	0	0.782	0.063
Dctn3	1.40378	0	0	0.921	0.434
Flna	1.40321	0	0	0.93	0.484
Ormdl2	1.403	0	0	0.759	0.011
Hif1a	1.40253	0	0	0.761	0.076
Emc8	1.40251	0	0	0.756	0
Akap13	1.40176	0	0	0.962	0.583
Arhgef6	1.40042	0	0	0.782	0.074
Otulin	1.39987	0	0	0.749	0
0610012G03Rik	1.39969	0	0	0.941	0.491
Jak1	1.39963	0	0	0.829	0.134
Psmd13	1.39923	0	0	0.927	0.468
Chchd1	1.39827	0	0	0.924	0.47
Hypk	1.39723	0	0	0.728	0
Tmem14c	1.39651	0	0	0.963	0.747
Immp1l	1.39586	0	0	0.792	0.054
Usp9x	1.39391	0	0	0.786	0.06
Actr10	1.39085	0	0	0.813	0.138
Cul1	1.39081	0	0	0.824	0.139
Kdelr1	1.38944	0	0	0.882	0.311
Asnsd1	1.38898	0	0	0.847	0.202
Rab6a	1.38825	0	0	0.761	0
Eif2s3x	1.38662	0	0	0.764	0.023
Kctd20	1.38596	0	0	0.881	0.291
Srpk2	1.38524	0	0	0.823	0.155
Bfar	1.38432	0	0	0.745	0
Supt5	1.38385	0	0	0.765	0
Sh3bp1	1.38319	0	0	0.754	0.021
Caprin1	1.38276	0	0	0.952	0.553
Cmc2	1.38211	0	0	0.718	0
Wdr26	1.38209	0	0	0.927	0.471
Bccip	1.38196	0	0	0.769	0.037
Nsd3	1.38188	0	0	0.763	0
Bace1	1.38165	0	0	0.723	0
Iscu	1.3806	0	0	0.872	0.279
Elovl1	1.38017	0	0	0.745	0.002
Rps12-ps3	1.37909	0	0	0.764	0
Mrps24	1.37889	0	0	0.959	0.648
Erp44	1.37844	0	0	0.893	0.381
Atp2b1	1.37811	0	0	0.835	0.216
Commd3	1.37605	0	0	0.884	0.357
Casp1	1.37591	0	0	0.734	0.015
Slc39a7	1.3756	0	0	0.746	0
Cap1	1.37416	0	0	0.813	0.088
Ptp4a1	1.37324	0	0	0.748	0.004
Cyb5r4	1.37238	0	0	0.815	0.113
Nsmce4a	1.37194	0	0	0.93	0.522
Hsbp1	1.3718	0	0	0.93	0.501
Dhx36	1.37009	0	0	0.785	0.101
Sin3b	1.3695	0	0	0.925	0.466
Mtf2	1.36943	0	0	0.815	0.17
Rbm7	1.36887	0	0	0.82	0.151
Glud1	1.36847	0	0	0.95	0.52
Suz12	1.36814	0	0	0.828	0.202
Ywhab	1.36707	0	0	0.961	0.596
Hmox2	1.36661	0	0	0.804	0.106
R3hdm4	1.36601	0	0	0.765	0
Cetn2	1.36512	0	0	0.767	0.044
Usf2	1.3641	0	0	0.927	0.478
Ralbp1	1.36401	0	0	0.946	0.533
Copb2	1.36401	0	0	0.877	0.287
Mapre1	1.36324	0	0	0.893	0.355
Trappc1	1.36224	0	0	0.739	0.021
Znrd1	1.3621	0	0	0.847	0.238
Ube2v2	1.36187	0	0	0.747	0.01
Yaf2	1.36119	0	0	0.74	0
Mff	1.36058	0	0	0.836	0.169
Uri1	1.35954	0	0	0.742	0
Mtfr1l	1.35789	0	0	0.761	0
Phf3	1.35655	0	0	0.865	0.263
Ergic2	1.35447	0	0	0.753	0.011
Ctnnb1	1.353	0	0	0.891	0.324
Tor1a	1.35165	0	0	0.882	0.354
Hnrnpc	1.35159	0	0	0.969	0.702
Ankrd17	1.35099	0	0	0.816	0.14
Kmt2a	1.34996	0	0	0.732	0
Tcea1	1.34981	0	0	0.815	0.186
Tex261	1.34944	0	0	0.881	0.313
Mrps25	1.3489	0	0	0.766	0.063
Oxa1l	1.34849	0	0	0.803	0.098
Mettl23	1.34842	0	0	0.749	0
Sf3b5	1.34792	0	0	0.969	0.744
Khdrbs1	1.3474	0	0	0.903	0.385
Crlf3	1.34693	0	0	0.889	0.314
Usp34	1.34475	0	0	0.823	0.163
Ppp1r35	1.34259	0	0	0.716	0
Chmp3	1.34092	0	0	0.725	0
Ago2	1.34056	0	0	0.747	0
Nsrp1	1.3402	0	0	0.73	0
Fis1	1.33881	0	0	0.948	0.633
Churc1	1.33783	0	0	0.791	0.092
Eloa	1.33769	0	0	0.727	0
Pcmt1	1.33559	0	0	0.87	0.304
Ppp1r18	1.33434	0	0	0.734	0
Rnf149	1.33374	0	0	0.727	0
Cklf	1.33374	0	0	0.717	0
Dld	1.33273	0	0	0.803	0.131
Mat2b	1.33259	0	0	0.849	0.219
Washc3	1.33193	0	0	0.741	0
Mrpl52	1.33176	0	0	0.907	0.422
Usp15	1.33058	0	0	0.792	0.116
Gls	1.32986	0	0	0.771	0.069
Unc50	1.32923	0	0	0.842	0.2
Tmed7	1.32916	0	0	0.827	0.159
Apbb1ip	1.32913	0	0	0.921	0.47
Rpl10-ps3	1.32881	0	0	0.744	0
Bsg	1.32811	0	0	0.966	0.746
Hint2	1.32771	0	0	0.812	0.166
Rsrc2	1.32738	0	0	0.869	0.283
Eif4ebp2	1.32712	0	0	0.887	0.322
Erbin	1.32519	0	0	0.747	0
Pex7	1.32459	0	0	0.78	0.106
Top2b	1.3238	0	0	0.848	0.229
Edem1	1.32127	0	0	0.882	0.337
Apopt1	1.3212	0	0	0.73	0
Pigt	1.32001	0	0	0.767	0.052
Snf8	1.3186	0	0	0.919	0.489
Eif3l	1.31664	0	0	0.971	0.742
Ndufa11	1.31629	0	0	0.946	0.626
Mob4	1.31514	0	0	0.733	0
Btbd1	1.31496	0	0	0.791	0.12
Cmc1	1.31476	0	0	0.775	0.09
Ndufa8	1.31448	0	0	0.949	0.665
Carnmt1	1.31234	0	0	0.713	0
Kdm5a	1.3121	0	0	0.73	0
Tmem30a	1.31065	0	0	0.822	0.172
Anxa7	1.30953	0	0	0.827	0.187
Sptlc2	1.30775	0	0	0.836	0.22
Zdhhc3	1.30721	0	0	0.724	0
Tctex1d2	1.30695	0	0	0.768	0.081
Oard1	1.30526	0	0	0.716	0
Srek1	1.30452	0	0	0.717	0
Coa5	1.30367	0	0	0.735	0
Eci2	1.30269	0	0	0.735	0
Comt	1.29963	0	0	0.726	0.012
Prelid3b	1.29925	0	0	0.709	0
Atp11b	1.29897	0	0	0.8	0.127
Birc6	1.29681	0	0	0.888	0.317
Hipk1	1.29601	0	0	0.842	0.226
Ipo7	1.29402	0	0	0.788	0.118
Naxe	1.29395	0	0	0.724	0
Kansl1	1.29371	0	0	0.735	0
Emc4	1.29124	0	0	0.714	0
Cd164	1.28699	0	0	0.802	0.135
Rpl27-ps3	1.28653	0	0	0.726	0
Copa	1.28478	0	0	0.873	0.282
Tmem128	1.28414	0	0	0.79	0.139
Cox20	1.28219	0	0	0.71	0
Gmfb	1.28122	0	0	0.75	0.06
Tm9sf2	1.27947	0	0	0.796	0.135
Csrp1	1.27682	0	0	0.715	0.002
Cnot6	1.27371	0	0	0.715	0
Uggt1	1.27296	0	0	0.722	0
Uhrf2	1.27283	0	0	0.712	0
Fam103a1	1.27281	0	0	0.752	0.053
Kras	1.26341	0	0	0.71	0
Wac	1.25992	0	0	0.755	0.072
Celf1	1.2583	0	0	0.752	0.054
Washc2	1.25697	0	0	0.707	0
Zfp638	1.25647	0	0	0.707	0
Svbp	1.25545	0	0	0.715	0
Ppp4r3a	1.25241	0	0	0.718	0
Copz1	1.25034	0	0	0.815	0.173
Supt20	1.24834	0	0	0.715	0
Cops2	1.23992	0	0	0.729	0.032
Marf1	1.23066	0	0	0.71	0
Abi1	1.23049	0	0	0.738	0.041
Raf1	1.22984	0	0	0.746	0.054
Cnppd1	1.22886	0	0	0.714	0
Ikbkb	1.22834	0	0	0.71	0
Rragc	1.22679	0	0	0.711	0
Becn1	1.21437	0	0	0.736	0.042
AK152437	-1	0	0	0	0.521
AK156292	-1.00276	0	0	0	0.462
0910001L09Rik	-1.00962	0	0	0	0.596
Pra1	-1.01714	0	0	0	0.598
G3BP	-1.03138	0	0	0	0.608
H47	-1.0334	0	0	0	0.582
D4Wsu53e	-1.03408	0	0	0	0.608
ENSMUSG00000073777	-1.04147	0	0	0	0.533
Adrbk1	-1.04748	0	0	0	0.613
2310022K01Rik	-1.05215	0	0	0	0.641
mKIAA0007	-1.06736	0	0	0	0.626
2900010M23Rik	-1.08112	0	0	0	0.619
D17Wsu104e	-1.08177	0	0	0	0.625
rp9	-1.10055	0	0	0	0.625
AK172428	-1.10376	0	0	0	0.639
Myeov2	-1.10376	0	0	0	0.649
AK031561	-1.11016	0	0	0	0.576
MRPL33	-1.12542	0	0	0	0.576
Tom40	-1.13487	0	0	0	0.651
2310036O22Rik	-1.14924	0	0	0	0.65
2023-09-15	-1.15545	0	0	0	0.644
6720456B07Rik	-1.16224	0	0	0	0.675
1810027O10Rik	-1.16716	0	0	0	0.676
Sfpi1	-1.18729	0	0	0	0.661
Lrrc33	-1.1879	0	0	0	0.677
Sfrs11	-1.21072	0	0	0	0.667
1190002H23Rik	-1.23787	0	0	0	0.561
2310028O11Rik	-1.2651	0	0	0	0.705
2900010J23Rik	-1.29464	0	0	0	0.707
Sepx1	-1.30807	0	0	0	0.711
2900073G15Rik	-1.31085	0	0	0	0.735
Atpase6	-1.32303	0	0	0	0.423
Ppp2r4	-1.32743	0	0	0	0.727
1110034A24Rik	-1.33838	0	0	0	0.635
AK087942	-1.34654	0	0	0	0.732
Hn1	-1.34979	0	0	0	0.692
Sfrs3	-1.37075	0	0	0	0.737
Thoc4	-1.38296	0	0	0	0.731
Bat2d	-1.41435	0	0	0	0.67
1500032L24Rik	-1.41797	0	0	0	0.755
Atp5o	-1.42466	0	0	0	0.739
Uqcr	-1.46269	0	0	0	0.795
Setd8	-1.49338	0	0	0	0.765
Afmid	-1.49659	0	0	0.014	0.799
2700094K13Rik	-1.56692	0	0	0	0.816
Fam129c	-1.60089	0	0	0.022	0.814
Akr1a4	-1.67885	0	0	0	0.837
Sfrs7	-1.70108	0	0	0	0.838
Nme2	-1.74423	0	0	0.248	0.924
AK188353	-1.79866	0	0	0	0.861
Cct6a	-1.79866	0	0	0	0.819
mKIAA1027	-1.97285	0	0	0	0.874
Shfm1	-2.09765	0	0	0	0.93
BC033430	-2.16931	0	0	0	0.917
Rps3a	-2.3211	0	0	0	0.955
Pkm2	-2.39743	0	0	0	0.937
Csda	-2.52032	0	0	0	0.956
hnRNP A2/B1	-2.87848	0	0	0	0.975
Gm10653	-3.58554	0	0	0	0.985
AK158095	-3.60006	0	0	0	0.995
Gnb2l1	-4.12826	0	0	0	0.998
Klhl24	1.31387	5.5893e-308	1.0737e-303	0.718	0.02
Polr2j	1.36633	7.09338e-308	1.36264e-303	0.944	0.602
Emc3	1.22744	1.35695e-307	2.60671e-303	0.7	0
Cab39	1.26465	1.40278e-307	2.69475e-303	0.85	0.247
Rsl24d1	1.38344	2.35308e-307	4.52027e-303	0.829	0.213
Ghitm	1.3607	3.23243e-307	6.2095e-303	0.907	0.416
Arid1a	1.27681	5.00873e-307	9.62177e-303	0.871	0.308
Atp1a1	1.31068	5.50292e-307	1.05711e-302	0.892	0.372
Mfsd14a	1.19887	5.72738e-307	1.10023e-302	0.699	0
Drap1	1.30589	1.52999e-306	2.93911e-302	0.954	0.642
Papola	1.29257	1.59366e-306	3.06142e-302	0.899	0.352
Dusp11	1.33954	1.60084e-306	3.07521e-302	0.862	0.302
Cops3	1.32328	1.98717e-306	3.81735e-302	0.79	0.135
Plscr3	1.38729	3.81071e-306	7.32038e-302	0.709	0.01
Atp6v1a	1.34064	4.5644e-306	8.76821e-302	0.86	0.277
Noc2l	1.40924	8.85892e-306	1.7018e-301	0.703	0
Dguok	1.2968	8.91988e-306	1.71351e-301	0.776	0.12
Hacd2	1.24273	1.66034e-305	3.18952e-301	0.698	0
Hmgn5	1.42687	1.73086e-305	3.32498e-301	0.859	0.302
Nisch	1.27181	2.46173e-305	4.72899e-301	0.914	0.475
Pold4	1.39425	2.56534e-305	4.92803e-301	0.835	0.248
Nudcd2	1.51853	3.87141e-305	7.43698e-301	0.884	0.379
Rab14	1.30981	4.14223e-305	7.95722e-301	0.944	0.591
Mrpl34	1.29203	9.55565e-305	1.83564e-300	0.953	0.672
Vbp1	1.30851	2.19725e-304	4.22092e-300	0.8	0.156
Cebpz	1.49155	8.7585e-304	1.68251e-299	0.882	0.401
Rbm5	1.2966	9.72901e-304	1.86894e-299	0.873	0.307
Ash1l	1.25536	1.22274e-303	2.34888e-299	0.771	0.108
Use1	1.32654	1.27976e-303	2.45841e-299	0.919	0.505
Pcm1	1.38362	1.45312e-303	2.79144e-299	0.787	0.138
Nin	1.51222	1.95324e-303	3.75217e-299	0.886	0.357
Gpbp1	1.23456	2.03232e-303	3.90408e-299	0.787	0.139
Echs1	1.32914	2.21543e-303	4.25583e-299	0.9	0.429
Cnot1	1.2859	2.95705e-303	5.6805e-299	0.831	0.202
Slc16a6	1.37599	5.02646e-303	9.65583e-299	0.703	0.008
Fam120a	1.26212	5.1813e-303	9.95329e-299	0.828	0.218
Tsn	1.31148	8.1644e-303	1.56838e-298	0.944	0.568
Malsu1	1.22796	1.02204e-302	1.96334e-298	0.694	0
Mga	1.26663	1.34843e-302	2.59034e-298	0.732	0.052
Srsf10	1.33882	1.4699e-302	2.82368e-298	0.812	0.193
Svip	1.54863	4.82004e-302	9.2593e-298	0.841	0.263
Traf7	1.2065	7.68038e-302	1.4754e-297	0.705	0.015
Mapk1	1.26001	7.68378e-302	1.47605e-297	0.86	0.287
Bcap29	1.38469	1.14469e-301	2.19896e-297	0.789	0.144
Synj2bp	1.19372	1.57663e-301	3.02871e-297	0.692	0
Abhd17b	1.19742	1.97881e-301	3.8013e-297	0.691	0
Pstpip1	1.37827	2.58165e-301	4.95934e-297	0.885	0.373
Fip1l1	1.29737	2.87561e-301	5.52405e-297	0.822	0.205
Ndufv2	1.31415	3.50855e-301	6.73992e-297	0.948	0.63
Txndc9	1.42848	5.13214e-301	9.85884e-297	0.802	0.18
Grn	1.48724	6.15803e-301	1.18296e-296	0.923	0.562
Lcp2	1.27166	1.04056e-300	1.99891e-296	0.718	0.033
Keap1	1.23495	1.87435e-300	3.60062e-296	0.706	0.019
Naa50	1.42344	2.12149e-300	4.07538e-296	0.877	0.343
N4bp2l2	1.23701	3.26416e-300	6.27046e-296	0.747	0.078
Hook3	1.24595	8.89233e-300	1.70822e-295	0.762	0.094
Nbdy	1.24324	1.25959e-299	2.41968e-295	0.69	0
Mkrn1	1.24289	2.06114e-299	3.95946e-295	0.812	0.195
Golga7	1.21443	2.0736e-299	3.98339e-295	0.764	0.109
Btk	1.19442	2.88256e-299	5.5374e-295	0.725	0.049
Mdh1	1.27306	4.77203e-299	9.16708e-295	0.952	0.621
Sap30	1.37086	5.99454e-299	1.15155e-294	0.821	0.208
Cfap20	1.24834	7.25896e-299	1.39445e-294	0.69	0
Elf1	1.26476	1.08634e-298	2.08685e-294	0.886	0.323
Unc93b1	1.63628	1.80193e-298	3.46151e-294	0.895	0.473
Calu	1.19344	1.98859e-298	3.82009e-294	0.711	0.031
Thyn1	1.30383	2.29049e-298	4.40003e-294	0.705	0.021
Ntan1	1.23542	2.42194e-298	4.65255e-294	0.777	0.128
Cep83	1.20688	6.51863e-298	1.25223e-293	0.687	0
Agpat2	1.27882	8.85637e-298	1.70131e-293	0.7	0.015
Ssr1	1.27405	1.09668e-297	2.10672e-293	0.967	0.751
Fxr1	1.30343	1.18856e-297	2.28322e-293	0.817	0.209
Mcrs1	1.20912	1.41921e-297	2.7263e-293	0.703	0.021
Hacd1	1.24401	3.60549e-297	6.92615e-293	0.687	0
Hnrnpr	1.38368	3.83286e-297	7.36293e-293	0.852	0.284
Aurkaip1	1.33198	5.24968e-297	1.00846e-292	0.948	0.664
Imp3	1.35396	1.16639e-296	2.24063e-292	0.92	0.502
Upf3b	1.33761	1.23803e-296	2.37825e-292	0.804	0.178
Tmem259	1.13241	1.29801e-296	2.49348e-292	0.683	0
Cd93	1.47858	1.83102e-296	3.5174e-292	0.862	0.306
St8sia4	1.41126	3.12035e-296	5.9942e-292	0.737	0.066
Ddrgk1	1.39029	4.22693e-296	8.11992e-292	0.867	0.337
Snrnp48	1.55265	4.91427e-296	9.44032e-292	0.805	0.195
Pum3	1.28876	4.96997e-296	9.54732e-292	0.687	0
Akap9	1.40327	5.77574e-296	1.10952e-291	0.802	0.166
Yme1l1	1.19973	7.86965e-296	1.51176e-291	0.714	0.038
Ikzf1	1.24156	1.77794e-295	3.41543e-291	0.797	0.173
Zc3hav1	1.23444	2.89823e-295	5.5675e-291	0.742	0.076
Gna13	1.22555	5.02689e-295	9.65665e-291	0.762	0.109
Idnk	1.17803	7.34952e-295	1.41184e-290	0.682	0
Ube2e3	1.26843	8.57451e-295	1.64716e-290	0.819	0.219
Vma21	1.2202	1.40146e-294	2.6922e-290	0.774	0.134
Atxn7l3b	1.27455	1.65216e-294	3.1738e-290	0.916	0.489
Acads	1.23399	1.68719e-294	3.24109e-290	0.747	0.087
Fuca1	1.22805	2.79033e-294	5.36022e-290	0.84	0.26
Mcee	1.36752	2.97135e-294	5.70797e-290	0.812	0.207
Klhdc2	1.26322	5.22869e-294	1.00443e-289	0.768	0.12
Rps27rt	1.35044	8.17864e-294	1.57112e-289	0.684	0
Frat2	1.35666	1.63698e-293	3.14465e-289	0.759	0.115
Bud23	1.23684	2.23922e-293	4.30153e-289	0.682	0
Mbd2	1.24441	3.03564e-293	5.83147e-289	0.895	0.418
Mesd	1.17402	3.11261e-293	5.97932e-289	0.68	0
B3gnt8	1.2426	3.23661e-293	6.21752e-289	0.682	0
Rbm17	1.29022	3.89007e-293	7.47282e-289	0.919	0.473
Phf5a	1.35657	5.01132e-293	9.62674e-289	0.936	0.616
Bak1	1.25837	7.86967e-293	1.51176e-288	0.793	0.164
Smim12	1.13915	8.68271e-293	1.66795e-288	0.678	0
Rfx7	1.17992	8.68628e-293	1.66863e-288	0.716	0.047
Ndufa12	1.40132	1.57612e-292	3.02773e-288	0.924	0.562
Spag9	1.2394	1.69393e-292	3.25404e-288	0.68	0
Ogfrl1	1.36652	2.6215e-292	5.03591e-288	0.939	0.605
Pde4d	1.78466	4.55545e-292	8.75101e-288	0.725	0.062
Riok3	1.24169	6.35265e-292	1.22034e-287	0.846	0.281
Ubn1	1.32705	6.52304e-292	1.25308e-287	0.891	0.408
Tspan32	1.35118	7.26958e-292	1.39649e-287	0.822	0.24
Ppt1	1.18828	7.79337e-292	1.49711e-287	0.753	0.101
Fkbp2	1.41056	2.18817e-291	4.20347e-287	0.908	0.512
Rab8b	1.15757	3.73219e-291	7.16954e-287	0.676	0
Kdelr2	1.35056	4.15894e-291	7.98932e-287	0.939	0.595
Nabp2	1.22524	4.28501e-291	8.23151e-287	0.679	0
Gclc	1.36844	5.09322e-291	9.78407e-287	0.774	0.143
Bag6	1.1535	6.8915e-291	1.32386e-286	0.677	0
Ddx3y	1.22653	8.23009e-291	1.581e-286	0.679	0
Trappc2l	1.26061	8.79805e-291	1.6901e-286	0.828	0.242
Abcc1	1.26656	1.08172e-290	2.07798e-286	0.78	0.147
Pik3cg	1.22286	1.88263e-290	3.61653e-286	0.75	0.098
Trip12	1.2127	2.1854e-290	4.19815e-286	0.806	0.179
Dnajc19	1.26016	2.70419e-290	5.19475e-286	0.849	0.308
Dars	1.37148	2.81722e-290	5.41188e-286	0.823	0.247
Cd37	1.35537	3.25301e-290	6.24903e-286	0.825	0.252
Parl	1.35504	3.7794e-290	7.26023e-286	0.84	0.281
Lipa	1.44582	4.9933e-290	9.59213e-286	0.728	0.069
Oser1	1.20203	6.48217e-290	1.24522e-285	0.677	0
Morc3	1.23297	1.27244e-289	2.44436e-285	0.782	0.143
Cir1	1.29432	1.28472e-289	2.46795e-285	0.678	0
Trpm7	1.17549	1.2857e-289	2.46983e-285	0.675	0
Mak16	1.27693	1.57263e-289	3.02102e-285	0.708	0.04
Eif5b	1.3599	1.8274e-289	3.51043e-285	0.945	0.618
Lsm2	1.5136	2.30047e-289	4.41919e-285	0.923	0.568
Mtch2	1.24708	2.75103e-289	5.28474e-285	0.871	0.348
Atxn10	1.25162	3.85144e-289	7.39861e-285	0.823	0.225
Itgb2	1.32203	5.11624e-289	9.8283e-285	0.76	0.12
Rsbn1l	1.24901	5.55262e-289	1.06666e-284	0.749	0.101
Ddx6	1.26804	5.8049e-289	1.11512e-284	0.851	0.284
Clk4	1.16759	1.4474e-288	2.78045e-284	0.692	0.023
Rpf1	1.17884	2.03156e-288	3.90263e-284	0.674	0
Plekhj1	1.2689	2.88623e-288	5.54445e-284	0.906	0.453
Syf2	1.28969	3.70689e-288	7.12094e-284	0.869	0.357
Ube2k	1.27695	4.74984e-288	9.12444e-284	0.924	0.52
Phgdh	1.71512	7.77935e-288	1.49441e-283	0.918	0.592
Pmpcb	1.22483	1.15828e-287	2.22505e-283	0.76	0.116
Runx3	1.27458	1.27641e-287	2.45199e-283	0.675	0
Cyfip1	1.19485	1.98567e-287	3.81448e-283	0.739	0.088
Stx16	1.17175	2.26561e-287	4.35224e-283	0.74	0.089
Snrpd3	1.3553	2.34826e-287	4.51102e-283	0.941	0.665
Fut8	1.51471	2.84519e-287	5.46562e-283	0.781	0.144
Tmed5	1.38924	3.00893e-287	5.78016e-283	0.894	0.446
Polr2h	1.2675	3.3977e-287	6.52698e-283	0.807	0.208
Parp8	1.30212	4.09683e-287	7.87e-283	0.774	0.145
Grb2	1.19555	5.67702e-287	1.09056e-282	0.95	0.624
Mapk1ip1l	1.17612	6.06335e-287	1.16477e-282	0.729	0.073
Api5	1.2197	6.48743e-287	1.24624e-282	0.801	0.19
Nfu1	1.2392	9.20156e-287	1.76762e-282	0.846	0.303
Hnrnpd	1.51089	1.06954e-286	2.05459e-282	0.955	0.73
Tpp2	1.21153	1.1358e-286	2.18188e-282	0.766	0.124
Zfp644	1.17225	1.2236e-286	2.35054e-282	0.715	0.052
Sp140	1.29591	1.36004e-286	2.61263e-282	0.731	0.077
Clec2d	1.24755	1.36082e-286	2.61414e-282	0.705	0.042
Psmd2	1.23071	2.36672e-286	4.54648e-282	0.914	0.488
Lgals3	2.83191	2.45803e-286	4.72188e-282	0.722	0.06
Odc1	1.72789	2.87536e-286	5.52356e-282	0.858	0.369
Rab11a	1.22916	3.51358e-286	6.74959e-282	0.789	0.178
Ptpre	1.3838	4.66985e-286	8.97078e-282	0.918	0.516
Setd1b	1.1553	6.08207e-286	1.16837e-281	0.678	0.011
Qk	1.19831	1.12235e-285	2.15603e-281	0.792	0.172
Casp8	1.24681	1.44473e-285	2.77532e-281	0.806	0.198
Preb	1.14985	1.47426e-285	2.83206e-281	0.681	0.014
Rabl6	1.19253	1.67605e-285	3.2197e-281	0.67	0
Sppl2a	1.15228	2.08643e-285	4.00803e-281	0.669	0
Bptf	1.23847	2.38745e-285	4.58629e-281	0.896	0.41
Hp1bp3	1.31307	2.54266e-285	4.88446e-281	0.935	0.571
Wtap	1.1426	4.16664e-285	8.00412e-281	0.71	0.051
Cdc5l	1.25668	4.27581e-285	8.21382e-281	0.865	0.338
Mbnl2	1.22866	4.41622e-285	8.48356e-281	0.774	0.143
Sgk3	1.16878	4.80096e-285	9.22264e-281	0.669	0
Papd4	1.14491	4.8552e-285	9.32684e-281	0.687	0.023
Rexo2	1.40819	5.51649e-285	1.05972e-280	0.888	0.421
B4galnt1	1.31445	5.78661e-285	1.11161e-280	0.949	0.701
Ptpn6	1.2517	1.06964e-284	2.05477e-280	0.943	0.627
Ubr4	1.1266	1.35081e-284	2.5949e-280	0.667	0
Tex30	1.26656	1.38912e-284	2.66851e-280	0.671	0
Fbxw2	1.12184	2.24105e-284	4.30505e-280	0.72	0.066
BC035044	1.61684	2.34476e-284	4.50429e-280	0.857	0.353
Abraxas2	1.15662	3.1219e-284	5.99717e-280	0.668	0
Prdx3	1.2398	3.79435e-284	7.28894e-280	0.774	0.141
Tmx4	1.52267	5.75432e-284	1.1054e-279	0.81	0.231
Fuca2	1.21675	5.82978e-284	1.1199e-279	0.773	0.149
Adam10	1.17683	6.87867e-284	1.32139e-279	0.778	0.147
Znrf2	1.20439	8.01703e-284	1.54007e-279	0.743	0.099
Ypel3	1.45716	8.72096e-284	1.6753e-279	0.722	0.075
Idi1	1.51208	1.1636e-283	2.23527e-279	0.673	0.001
Eif4ebp1	1.47279	1.39683e-283	2.68332e-279	0.912	0.524
Abhd11	1.26531	1.51235e-283	2.90523e-279	0.69	0.028
Cr1l	1.17118	2.66865e-283	5.12648e-279	0.71	0.055
Rpe	1.17881	2.85686e-283	5.48803e-279	0.677	0.012
Tmem208	1.24191	3.48268e-283	6.69022e-279	0.89	0.411
Arhgap9	1.207	6.53168e-283	1.25474e-278	0.72	0.071
Pgap2	1.13682	1.46803e-282	2.82009e-278	0.665	0
Ubn2	1.25277	2.21062e-282	4.2466e-278	0.79	0.185
9130401M01Rik	1.16905	2.31852e-282	4.45388e-278	0.665	0
Yeats4	1.27952	3.27102e-282	6.28363e-278	0.9	0.467
Nptn	1.19005	4.43781e-282	8.52503e-278	0.722	0.075
Dazap1	1.21887	6.83307e-282	1.31263e-277	0.934	0.579
Cfdp1	1.27845	7.38342e-282	1.41836e-277	0.853	0.31
Srsf6	1.34722	1.17471e-281	2.25662e-277	0.941	0.626
Lmo4	1.5487	1.87558e-281	3.60299e-277	0.833	0.284
Arhgap30	1.27033	2.64283e-281	5.07687e-277	0.817	0.233
Fam102b	1.23396	4.43652e-281	8.52255e-277	0.697	0.04
Zfp292	1.17614	5.82612e-281	1.1192e-276	0.693	0.035
Pygl	1.44774	7.55461e-281	1.45124e-276	0.81	0.238
Ppp2r2a	1.1191	7.96131e-281	1.52937e-276	0.661	0
Fgfr1op2	1.22404	1.1229e-280	2.15708e-276	0.895	0.416
Psmd5	1.21879	1.25556e-280	2.41194e-276	0.759	0.13
Ankrd44	1.21841	1.85342e-280	3.56043e-276	0.706	0.054
Dnajc15	1.26594	2.11836e-280	4.06936e-276	0.866	0.379
Cxcr4	1.36428	2.82798e-280	5.43255e-276	0.866	0.363
Nop9	1.17174	5.43126e-280	1.04335e-275	0.662	0
Tbcb	1.23378	6.80446e-280	1.30714e-275	0.904	0.478
Nudc	1.4914	7.90666e-280	1.51887e-275	0.944	0.698
Ube2f	1.21739	1.21886e-279	2.34144e-275	0.795	0.198
Fubp1	1.34765	2.42355e-279	4.65564e-275	0.925	0.562
Far1	1.13743	2.4297e-279	4.66745e-275	0.696	0.044
Rsu1	1.23108	2.68739e-279	5.16248e-275	0.844	0.286
Plaa	1.13426	3.86618e-279	7.42693e-275	0.702	0.051
4833420G17Rik	1.12874	8.20705e-279	1.57657e-274	0.72	0.076
Zdhhc20	1.16864	9.88375e-279	1.89867e-274	0.789	0.185
Zcchc7	1.23561	9.95686e-279	1.91271e-274	0.717	0.074
Bbx	1.17026	1.39779e-278	2.68516e-274	0.66	0
Hax1	1.19181	2.07506e-278	3.98618e-274	0.67	0.011
Adam17	1.14252	3.803e-278	7.30556e-274	0.675	0.021
Tgoln1	1.09467	5.28495e-278	1.01524e-273	0.657	0
Serinc1	1.1359	8.72488e-278	1.67605e-273	0.715	0.073
Itsn2	1.17608	1.1343e-277	2.179e-273	0.767	0.144
Ndufs6	1.20233	1.16259e-277	2.23333e-273	0.954	0.742
Glrx2	1.20154	1.19627e-277	2.29804e-273	0.82	0.256
Myo5a	1.13778	1.38247e-277	2.65573e-273	0.658	0
Smu1	1.17162	1.86779e-277	3.58803e-273	0.742	0.105
Dynlrb1	1.17704	1.94267e-277	3.73188e-273	0.929	0.575
Ctsa	1.19828	2.80657e-277	5.39141e-273	0.708	0.064
Fam32a	1.28516	3.15549e-277	6.06169e-273	0.85	0.333
Psmd14	1.27184	3.86218e-277	7.41926e-273	0.844	0.308
Plppr3	1.27895	4.61808e-277	8.87133e-273	0.661	0
Arpc5l	1.32215	5.90438e-277	1.13423e-272	0.866	0.375
Tmcc1	1.46219	6.78999e-277	1.30436e-272	0.667	0.006
S100a1	1.30388	7.68352e-277	1.476e-272	0.781	0.191
Rnmt	1.18489	7.76697e-277	1.49204e-272	0.735	0.099
Epb41	1.07843	9.7104e-277	1.86537e-272	0.654	0
Rif1	1.29554	1.0478e-276	2.01281e-272	0.712	0.064
Msantd3	1.19926	1.30173e-276	2.50062e-272	0.658	0
Nsmce3	1.09538	1.54207e-276	2.96232e-272	0.655	0
Copg1	1.1075	1.70643e-276	3.27805e-272	0.655	0
Cast	1.20041	1.89546e-276	3.64119e-272	0.744	0.111
Vti1b	1.15617	2.07062e-276	3.97767e-272	0.725	0.085
Fbxo22	1.1468	2.44014e-276	4.6875e-272	0.674	0.02
Mfsd14b	1.12895	2.52185e-276	4.84447e-272	0.656	0
Ppil2	1.15077	2.93198e-276	5.63233e-272	0.744	0.119
Sys1	1.32056	3.37526e-276	6.48387e-272	0.885	0.432
Arglu1	1.2852	6.06627e-276	1.16533e-271	0.883	0.391
Abce1	1.34422	6.12262e-276	1.17616e-271	0.786	0.193
Acot9	1.15911	6.74496e-276	1.29571e-271	0.729	0.097
Mrpl15	1.30793	1.12446e-275	2.16008e-271	0.884	0.429
Ppp6c	1.1026	1.74113e-275	3.34472e-271	0.691	0.046
Fmnl1	1.23722	2.46204e-275	4.72959e-271	0.657	0
U2af2	1.1978	2.47534e-275	4.75513e-271	0.769	0.163
Rfc4	1.39143	3.77952e-275	7.26047e-271	0.76	0.153
Zfp950	1.15431	5.06328e-275	9.72656e-271	0.655	0
Zc3h7a	1.15795	5.39231e-275	1.03586e-270	0.762	0.139
B230118H07Rik	1.14518	5.90745e-275	1.13482e-270	0.655	0
Ep300	1.16652	6.13319e-275	1.17819e-270	0.765	0.144
Ccz1	1.20565	7.56169e-275	1.4526e-270	0.821	0.245
Capg	1.4255	7.6652e-275	1.47249e-270	0.83	0.306
Magt1	1.21504	9.08682e-275	1.74558e-270	0.904	0.454
Lnpep	1.17364	1.10473e-274	2.12218e-270	0.725	0.088
Slk	1.21844	1.46156e-274	2.80767e-270	0.897	0.424
Nelfb	1.07872	1.60016e-274	3.0739e-270	0.652	0
Gtf2e2	1.20933	2.07022e-274	3.97689e-270	0.744	0.125
Xbp1	1.23068	2.88374e-274	5.53967e-270	0.94	0.616
Rhob	1.31034	4.14005e-274	7.95304e-270	0.694	0.049
Rnf115	1.13415	4.4817e-274	8.60935e-270	0.749	0.127
Ppp4r2	1.22319	4.68038e-274	8.99102e-270	0.775	0.18
Hk3	1.46324	4.99934e-274	9.60372e-270	0.863	0.41
2810474O19Rik	1.23899	6.91695e-274	1.32875e-269	0.704	0.063
Scaf11	1.23557	7.5553e-274	1.45137e-269	0.942	0.607
Smap1	1.3115	8.01214e-274	1.53913e-269	0.81	0.237
Srek1ip1	1.14463	9.69303e-274	1.86203e-269	0.652	0
Igbp1	1.16991	1.18737e-273	2.28094e-269	0.862	0.37
Hhex	1.17825	1.25262e-273	2.40629e-269	0.761	0.15
Stap1	1.24	1.87494e-273	3.60176e-269	0.667	0.015
Tnrc6c	1.22881	2.39221e-273	4.59544e-269	0.797	0.206
Smc3	1.2658	3.10286e-273	5.96059e-269	0.926	0.565
Mier1	1.24802	3.5113e-273	6.7452e-269	0.815	0.257
Wasf2	1.18349	4.03531e-273	7.75183e-269	0.9	0.428
S100a8	5.91643	4.58648e-273	8.81062e-269	0.673	0.018
Ctps2	1.09945	6.12636e-273	1.17687e-268	0.707	0.067
Atf1	1.18689	6.92899e-273	1.33106e-268	0.782	0.184
Brd8	1.26164	1.57396e-272	3.02357e-268	0.744	0.124
2023-03-07	1.11409	1.99748e-272	3.83716e-268	0.706	0.066
Trappc3	1.12135	4.26959e-272	8.20187e-268	0.75	0.135
Gyg	1.26964	7.34398e-272	1.41078e-267	0.855	0.354
Rock2	1.18607	8.96392e-272	1.72197e-267	0.781	0.189
Zbtb8os	1.19683	9.27147e-272	1.78105e-267	0.711	0.075
Pycard	1.39601	9.34876e-272	1.7959e-267	0.932	0.661
Tbc1d15	1.19258	9.98519e-272	1.91815e-267	0.785	0.194
Ube2r2	1.19105	1.16013e-271	2.22862e-267	0.905	0.485
Prkar1a	1.1763	1.26384e-271	2.42783e-267	0.935	0.571
Akirin2	1.22631	1.46387e-271	2.8121e-267	0.744	0.12
Ccnt2	1.06864	1.85241e-271	3.55848e-267	0.667	0.022
Lrmp	1.19183	1.96492e-271	3.7746e-267	0.718	0.092
Ighm	3.62014	2.27275e-271	4.36596e-267	0.658	0
Arl8b	1.10199	3.1802e-271	6.10916e-267	0.711	0.073
Tomm6	-1.05252	4.95896e-271	9.52616e-267	0.337	0.813
Cops5	1.23927	5.50489e-271	1.05749e-266	0.838	0.297
Arf4	1.2229	7.29175e-271	1.40075e-266	0.846	0.305
Dnajc3	1.34442	7.62055e-271	1.46391e-266	0.917	0.522
Osbpl8	1.21424	8.0147e-271	1.53962e-266	0.781	0.184
Naa15	1.27475	1.01438e-270	1.94862e-266	0.777	0.183
Hexa	1.2222	1.19305e-270	2.29186e-266	0.951	0.738
Ccnl1	1.15762	1.26971e-270	2.43912e-266	0.824	0.259
Cpsf6	1.17183	2.36005e-270	4.53366e-266	0.84	0.309
Fbxo3	1.0688	2.84521e-270	5.46565e-266	0.645	0
Lrrfip1	1.24808	3.50152e-270	6.72642e-266	0.873	0.367
Mrpl1	1.15602	4.45803e-270	8.56387e-266	0.66	0.014
Prpf4b	1.22694	8.19204e-270	1.57369e-265	0.865	0.337
Psmd4	1.22817	8.56078e-270	1.64453e-265	0.931	0.598
Mob2	1.09566	8.59597e-270	1.65129e-265	0.646	0
Mrpl48	1.1525	1.26814e-269	2.4361e-265	0.754	0.136
Alkbh1	1.25991	1.28074e-269	2.4603e-265	0.718	0.089
Cmas	1.19855	1.49823e-269	2.87809e-265	0.822	0.271
Lrrc58	-1.331	1.58456e-269	3.04395e-265	0.723	0.949
Rtf1	1.24492	1.6044e-269	3.08206e-265	0.861	0.363
Tmx1	1.11192	2.41142e-269	4.63233e-265	0.753	0.142
Rfc2	1.28873	3.36986e-269	6.4735e-265	0.928	0.614
Tnfrsf1b	1.26328	3.48431e-269	6.69336e-265	0.787	0.212
Dynlt1f	1.1775	3.53883e-269	6.7981e-265	0.647	0
Rpa1	1.21415	4.25545e-269	8.17471e-265	0.691	0.054
Rabggtb	1.24204	4.42471e-269	8.49987e-265	0.708	0.076
Sh2b1	1.1138	5.68751e-269	1.09257e-264	0.645	0
Usp47	1.10179	6.22015e-269	1.19489e-264	0.741	0.119
Srp72	1.20424	1.0801e-268	2.07486e-264	0.925	0.545
Zcchc6	1.17097	1.24567e-268	2.39292e-264	0.772	0.164
Prkcd	1.3226	1.35377e-268	2.60059e-264	0.887	0.436
Mia3	1.09778	1.52573e-268	2.93093e-264	0.644	0
Brd2	1.15456	1.95546e-268	3.75644e-264	0.927	0.531
Ndufs7	1.18579	4.39842e-268	8.44937e-264	0.943	0.682
Rpp25l	1.11156	4.72737e-268	9.08127e-264	0.643	0
Mtus1	1.25455	4.88707e-268	9.38806e-264	0.791	0.211
Ilkap	1.17477	6.89709e-268	1.32493e-263	0.822	0.282
R3hdm1	1.16321	7.34688e-268	1.41134e-263	0.784	0.204
Kansl2	1.12244	8.60839e-268	1.65367e-263	0.644	0
Timm21	1.11072	1.06259e-267	2.04123e-263	0.643	0
Nipa2	1.09936	1.39975e-267	2.68892e-263	0.664	0.025
Gmnn	1.4376	1.52711e-267	2.93359e-263	0.839	0.337
Gatad2b	1.13174	2.44261e-267	4.69225e-263	0.746	0.124
Ube2m	1.20694	2.90874e-267	5.58768e-263	0.958	0.742
Pan3	1.09226	3.73424e-267	7.17347e-263	0.67	0.033
Ddx54	1.14168	6.18685e-267	1.18849e-262	0.717	0.096
Ptrhd1	1.10862	9.21546e-267	1.77029e-262	0.642	0
Atxn2l	1.14447	9.51104e-267	1.82707e-262	0.829	0.29
Ankhd1	1.09849	1.05087e-266	2.01872e-262	0.642	0
Hnrnph2	1.16137	1.07811e-266	2.07106e-262	0.719	0.095
Dync1i2	1.21988	1.15518e-266	2.21911e-262	0.817	0.264
Brd7	1.1771	1.41096e-266	2.71045e-262	0.905	0.475
Ubxn6	1.19283	2.40174e-266	4.61374e-262	0.671	0.033
Vamp3	1.11383	3.11215e-266	5.97845e-262	0.698	0.066
Polr2f	1.30221	4.65494e-266	8.94213e-262	0.934	0.638
Dhrs7	1.16818	4.73423e-266	9.09446e-262	0.747	0.141
Arih1	1.08348	5.15121e-266	9.89547e-262	0.709	0.083
Tprgl	1.14786	5.7114e-266	1.09716e-261	0.796	0.221
Junb	1.1783	5.87147e-266	1.12791e-261	0.642	0
Senp6	1.26874	5.911e-266	1.1355e-261	0.843	0.326
Rrp1	1.2058	7.77261e-266	1.49312e-261	0.927	0.61
Cenpw	1.39747	1.79421e-265	3.44667e-261	0.844	0.37
Eef1akmt1	1.08529	2.10973e-265	4.05279e-261	0.639	0
Snx10	1.17443	3.23279e-265	6.2102e-261	0.719	0.098
Glo1	1.17455	5.17143e-265	9.93432e-261	0.806	0.241
Spop	1.18906	9.17904e-265	1.76329e-260	0.886	0.433
Commd2	1.12133	1.01393e-264	1.94776e-260	0.752	0.155
Hvcn1	1.27818	1.02754e-264	1.9739e-260	0.658	0.019
Fndc3a	1.14927	1.22551e-264	2.3542e-260	0.727	0.114
Pigx	1.17194	1.42746e-264	2.74216e-260	0.795	0.225
Zc3h14	1.09336	1.4898e-264	2.8619e-260	0.712	0.09
Capns1	1.1023	1.90557e-264	3.6606e-260	0.958	0.69
Zfp593	1.21522	2.47006e-264	4.74498e-260	0.656	0.018
Bbip1	1.1586	2.85363e-264	5.48182e-260	0.646	0.008
Pnn	1.26025	3.19105e-264	6.13e-260	0.919	0.545
Dda1	1.09843	6.45053e-264	1.23915e-259	0.646	0.011
Tnfaip8l2	1.42373	6.4909e-264	1.2469e-259	0.679	0.048
Phf14	1.18129	6.57612e-264	1.26327e-259	0.805	0.24
Map1lc3a	1.10192	7.23976e-264	1.39076e-259	0.646	0.01
Tial1	1.17841	8.92559e-264	1.71461e-259	0.82	0.272
Ppan	1.32796	1.01092e-263	1.94198e-259	0.642	0
Ifrd1	1.25721	1.75992e-263	3.38081e-259	0.725	0.113
Hnrnph1	1.22015	3.74496e-263	7.19407e-259	0.946	0.659
Herc1	1.12886	1.76275e-262	3.38624e-258	0.718	0.094
Cep350	1.19748	2.10029e-262	4.03466e-258	0.761	0.153
Stx5a	1.12665	2.46565e-262	4.73651e-258	0.642	0.008
Rnps1	1.18797	2.52774e-262	4.85578e-258	0.772	0.184
Rfwd3	1.1383	3.48844e-262	6.70129e-258	0.662	0.031
Mef2c	1.34734	4.33509e-262	8.3277e-258	0.735	0.134
Etfa	1.14566	4.96027e-262	9.52867e-258	0.827	0.302
Slc12a6	1.06577	7.92181e-262	1.52178e-257	0.634	0
Srsf4	1.11655	8.00535e-262	1.53783e-257	0.714	0.094
Lage3	1.2145	8.48449e-262	1.62987e-257	0.818	0.282
Immt	1.2173	9.73278e-262	1.86967e-257	0.875	0.397
Mindy2	1.1284	1.32927e-261	2.55352e-257	0.635	0
Snrnp27	1.23442	2.23802e-261	4.29923e-257	0.81	0.27
Lair1	1.27743	2.42463e-261	4.65772e-257	0.691	0.07
Sdf2	1.14014	5.93249e-261	1.13963e-256	0.83	0.312
Snx2	1.11693	7.5227e-261	1.44511e-256	0.738	0.134
Fes	1.16943	1.22093e-260	2.34541e-256	0.915	0.594
Sdhd	1.16597	1.23115e-260	2.36503e-256	0.923	0.573
Plekhf2	1.11369	1.29145e-260	2.48088e-256	0.708	0.088
Mrpl21	1.22311	1.31582e-260	2.52769e-256	0.864	0.411
Sp3	1.09623	1.94831e-260	3.7427e-256	0.703	0.088
Jagn1	1.14477	1.96952e-260	3.78345e-256	0.634	0
Mettl9	1.17294	2.81231e-260	5.40245e-256	0.789	0.24
Tnpo1	1.1339	2.88487e-260	5.54183e-256	0.735	0.131
Ppid	1.43916	3.12847e-260	6.00979e-256	0.83	0.336
Zfp422	1.16122	3.48883e-260	6.70204e-256	0.774	0.198
0610009B22Rik	1.08109	6.02361e-260	1.15714e-255	0.669	0.043
Lsm1	1.14689	7.21533e-260	1.38606e-255	0.761	0.175
Dnase2a	1.19886	2.61065e-259	5.01506e-255	0.698	0.084
Sell	1.45987	2.76211e-259	5.30601e-255	0.864	0.417
Vps36	1.25174	2.95353e-259	5.67373e-255	0.837	0.33
Litaf	1.25635	3.2986e-259	6.33661e-255	0.757	0.172
Cd84	1.10172	4.62844e-259	8.89124e-255	0.638	0.009
Rrm1	1.42346	6.01285e-259	1.15507e-254	0.773	0.204
Mical1	1.11939	6.5316e-259	1.25472e-254	0.688	0.069
Ndufb6	1.1442	6.74243e-259	1.29522e-254	0.903	0.511
Ugp2	1.06567	1.25226e-258	2.4056e-254	0.676	0.055
Gpsm3	1.1746	2.26304e-258	4.3473e-254	0.827	0.302
Tia1	1.14424	2.59298e-258	4.98111e-254	0.787	0.221
Anapc16	1.20196	2.77974e-258	5.33988e-254	0.803	0.255
Fam69a	1.07057	3.30134e-258	6.34187e-254	0.637	0.009
Washc1	1.0636	3.34487e-258	6.4255e-254	0.629	0
Tbc1d23	1.08419	3.94236e-258	7.57328e-254	0.653	0.026
Pcif1	1.10497	1.15519e-257	2.21911e-253	0.629	0
Agps	1.44236	1.42791e-257	2.74301e-253	0.794	0.228
Pkig	1.14746	1.90251e-257	3.65472e-253	0.832	0.328
Azi2	1.04672	2.0603e-257	3.95783e-253	0.627	0
Atp6v0d1	1.09452	2.56209e-257	4.92177e-253	0.884	0.437
Clip1	1.12158	2.58225e-257	4.9605e-253	0.736	0.137
Sra1	1.14611	4.62789e-257	8.89018e-253	0.784	0.211
Rbbp6	1.14309	7.42595e-257	1.42652e-252	0.85	0.335
Nrd1	1.13384	7.69134e-257	1.47751e-252	0.766	0.179
Stoml2	1.23976	1.02928e-256	1.97725e-252	0.858	0.373
Med9	1.09346	1.09459e-256	2.10272e-252	0.638	0.012
Vps4b	1.10213	1.20999e-256	2.32438e-252	0.761	0.175
C2cd5	1.09311	1.3928e-256	2.67557e-252	0.627	0
Mfsd13a	1.10694	1.97507e-256	3.7941e-252	0.627	0
Ddx52	1.12461	2.51873e-256	4.83848e-252	0.699	0.086
BC005561	1.16959	3.87985e-256	7.4532e-252	0.628	0
Map2k3	1.11427	7.5591e-256	1.4521e-251	0.874	0.392
Ing4	1.07681	7.65188e-256	1.46993e-251	0.654	0.031
Lyst	1.29641	8.81608e-256	1.69357e-251	0.708	0.103
Ppil3	1.10788	1.08399e-255	2.08235e-251	0.686	0.072
Hcls1	1.13282	1.08693e-255	2.08799e-251	0.797	0.237
Ppp2r3c	1.09414	1.31915e-255	2.53408e-251	0.642	0.018
Fnta	1.05531	1.56871e-255	3.01348e-251	0.739	0.143
Rad23b	1.15173	1.76984e-255	3.39986e-251	0.838	0.336
Adcy7	1.14581	1.8374e-255	3.52965e-251	0.718	0.114
Psmd10	1.04783	2.18436e-255	4.19615e-251	0.648	0.028
Igf1r	1.42787	3.55667e-255	6.83236e-251	0.771	0.206
Sec22b	1.09104	4.14449e-255	7.96156e-251	0.739	0.152
Ccdc71l	1.06129	4.18941e-255	8.04785e-251	0.623	0
Actr2	1.09483	4.42259e-255	8.4958e-251	0.955	0.579
Ei24	1.07601	4.74804e-255	9.12099e-251	0.692	0.078
Mapk3	1.18114	7.94524e-255	1.52628e-250	0.849	0.38
Tmpo	1.4237	1.3909e-254	2.67192e-250	0.873	0.44
Bnip2	1.14073	1.56928e-254	3.01458e-250	0.853	0.344
Bin3	1.04344	2.64072e-254	5.07281e-250	0.631	0.011
Chpf2	1.03667	3.21923e-254	6.18414e-250	0.625	0.004
Timm9	1.2908	4.19256e-254	8.05391e-250	0.725	0.133
Syncrip	1.32937	4.64226e-254	8.91778e-250	0.896	0.502
Gsk3b	1.09641	4.8763e-254	9.36737e-250	0.769	0.188
G3bp2	1.15101	5.64285e-254	1.08399e-249	0.908	0.514
Txndc15	1.07688	5.94074e-254	1.14122e-249	0.728	0.134
Glyr1	1.10507	7.95411e-254	1.52798e-249	0.859	0.362
Tnpo3	1.09709	1.13095e-253	2.17255e-249	0.708	0.106
Polr2i	1.22022	1.22945e-253	2.36178e-249	0.843	0.355
Rrp7a	1.02607	1.36468e-253	2.62155e-249	0.632	0.011
Mfsd1	1.09355	1.42455e-253	2.73655e-249	0.72	0.116
Mcfd2	1.25323	1.70821e-253	3.28147e-249	0.803	0.275
Rabgap1l	1.13892	1.91617e-253	3.68096e-249	0.702	0.096
Bub3	1.42094	2.09279e-253	4.02025e-249	0.861	0.386
Bud31	1.12769	2.34917e-253	4.51277e-249	0.804	0.244
Eif6	1.22137	3.4993e-253	6.72215e-249	0.938	0.647
Slc8b1	1.0565	3.62774e-253	6.96889e-249	0.621	0
Eid1	1.13899	3.89085e-253	7.47433e-249	0.821	0.3
Zmiz1	1.12886	4.97457e-253	9.55614e-249	0.729	0.135
Mcm3	1.45705	5.53594e-253	1.06345e-248	0.878	0.48
Cpne3	1.12869	1.62137e-252	3.11466e-248	0.699	0.095
Fopnl	1.02489	2.26021e-252	4.34186e-248	0.618	0
Commd8	1.08565	2.41065e-252	4.63085e-248	0.767	0.2
Sar1b	1.13615	7.28675e-252	1.39979e-247	0.826	0.319
Fbxo9	1.10886	1.00992e-251	1.94006e-247	0.73	0.141
Tab2	1.10671	1.49913e-251	2.87983e-247	0.729	0.14
Rab32	1.17021	1.51171e-251	2.90399e-247	0.817	0.311
Drg1	1.14439	1.73377e-251	3.33057e-247	0.788	0.234
Uchl3	1.21474	1.89232e-251	3.63515e-247	0.781	0.243
Xrn2	1.17078	2.09903e-251	4.03224e-247	0.874	0.435
Faap20	1.04935	3.17107e-251	6.09163e-247	0.618	0
Emd	1.13889	3.82011e-251	7.33843e-247	0.791	0.252
Zpr1	1.05635	4.36042e-251	8.37637e-247	0.618	0
Atp6ap1	1.06244	4.39301e-251	8.43896e-247	0.782	0.212
Ggh	1.13656	4.54858e-251	8.73782e-247	0.699	0.1
Pank2	1.05289	6.92631e-251	1.33054e-246	0.673	0.062
Slc25a11	1.12958	9.91309e-251	1.9043e-246	0.841	0.338
Anapc15	1.10862	1.03431e-250	1.98691e-246	0.619	0
Ctsl	1.17092	1.0525e-250	2.02185e-246	0.668	0.059
Ier2	1.16384	1.07423e-250	2.0636e-246	0.775	0.229
Ddx3x	1.21053	1.36981e-250	2.6314e-246	0.871	0.391
Jpt2	1.05388	2.57335e-250	4.9434e-246	0.617	0
Zfand6	1.07795	2.847e-250	5.46908e-246	0.702	0.105
Cbfb	1.13567	3.0804e-250	5.91745e-246	0.728	0.136
Acadm	1.09624	3.87085e-250	7.4359e-246	0.75	0.16
Myb	1.74832	3.96326e-250	7.61342e-246	0.916	0.699
Suclg1	1.13342	4.11075e-250	7.89674e-246	0.946	0.675
Coa6	1.02012	6.06016e-250	1.16416e-245	0.615	0
Smim19	1.04848	7.81488e-250	1.50124e-245	0.616	0
Sdhaf4	1.05023	8.83221e-250	1.69667e-245	0.616	0
Jmjd1c	1.03137	9.9511e-250	1.91161e-245	0.68	0.071
Gde1	1.07964	1.12459e-249	2.16033e-245	0.657	0.048
Smim26	1.06476	1.24313e-249	2.38805e-245	0.616	0
Ppm1a	1.07498	1.45002e-249	2.7855e-245	0.75	0.178
Eef2k	1.14017	1.536e-249	2.95066e-245	0.727	0.136
Thrap3	1.14633	2.37798e-249	4.5681e-245	0.894	0.457
Cuta	1.11618	2.4562e-249	4.71836e-245	0.921	0.602
Elp5	1.04379	2.55522e-249	4.90858e-245	0.615	0
Eprs	1.35192	2.84818e-249	5.47134e-245	0.92	0.576
Numa1	1.08322	4.21393e-249	8.09495e-245	0.821	0.282
Ric8a	1.04804	6.24582e-249	1.19982e-244	0.614	0
Dap	1.09516	7.23202e-249	1.38927e-244	0.926	0.613
Arid4b	1.1278	1.74265e-248	3.34762e-244	0.709	0.112
Stt3b	1.15929	1.94244e-248	3.73143e-244	0.882	0.398
Zfp330	1.15821	4.35057e-248	8.35744e-244	0.789	0.25
Fkbp8	1.06505	6.44687e-248	1.23844e-243	0.927	0.598
Szrd1	1.01938	7.94501e-248	1.52624e-243	0.612	0
4933434E20Rik	1.05181	1.08859e-247	2.09119e-243	0.734	0.152
Tox4	1.03121	1.29047e-247	2.47899e-243	0.7	0.102
Osbpl9	1.04184	4.24397e-247	8.15267e-243	0.635	0.025
Ccni	1.10695	5.47794e-247	1.05231e-242	0.823	0.313
Hcfc1r1	1.00847	5.81647e-247	1.11734e-242	0.629	0.021
Sp100	1.11082	1.52203e-246	2.92381e-242	0.696	0.098
Mef2d	1.11509	1.87263e-246	3.59731e-242	0.71	0.12
Ddx50	1.09752	3.17071e-246	6.09094e-242	0.82	0.298
Dph3	1.23312	4.19247e-246	8.05374e-242	0.857	0.42
Sh3glb1	1.41264	4.27355e-246	8.20949e-242	0.75	0.191
Ccdc28b	1.05809	4.39209e-246	8.4372e-242	0.611	0
Mlx	1.11613	5.08997e-246	9.77783e-242	0.638	0.031
Nedd4	1.31498	8.85405e-246	1.70086e-241	0.882	0.483
Exosc3	1.19698	9.44677e-246	1.81472e-241	0.844	0.382
Rars	1.20269	1.04258e-245	2.0028e-241	0.766	0.192
Smc1a	1.29893	2.20756e-245	4.24072e-241	0.928	0.574
Foxp1	1.17378	3.00772e-245	5.77783e-241	0.914	0.517
Stk11	1.10445	4.20109e-245	8.07029e-241	0.852	0.402
Ebp	1.14666	5.34269e-245	1.02633e-240	0.834	0.341
AI314180	1.11433	6.93569e-245	1.33235e-240	0.821	0.308
Smim20	1.00935	8.54084e-245	1.6407e-240	0.607	0
Sars	1.24674	1.10486e-244	2.12243e-240	0.845	0.384
Mzt1	1.00393	1.10633e-244	2.12525e-240	0.606	0
Retreg2	1.04364	1.58926e-244	3.05297e-240	0.608	0
Sf1	1.10678	1.78001e-244	3.4194e-240	0.887	0.468
Csnk2a1	1.10422	1.79274e-244	3.44386e-240	0.706	0.12
Dock11	1.02434	2.0349e-244	3.90905e-240	0.653	0.052
Cebpa	1.2877	2.40969e-244	4.62902e-240	0.891	0.524
Sde2	1.01803	3.00831e-244	5.77896e-240	0.606	0
Trim12a	1.05809	9.32507e-244	1.79135e-239	0.607	0
Got2	1.13171	9.94059e-244	1.90959e-239	0.806	0.286
Gon4l	1.02117	1.04321e-243	2.004e-239	0.606	0
Prdx2	1.11263	1.17709e-243	2.26119e-239	0.953	0.75
Mrpl50	1.0737	2.24667e-243	4.31586e-239	0.631	0.026
Naa38	1.13753	2.6541e-243	5.09852e-239	0.828	0.345
Txnip	1.22297	3.61432e-243	6.9431e-239	0.749	0.189
Eapp	1.13943	3.83831e-243	7.37339e-239	0.733	0.156
Map3k20	1.02295	8.24831e-243	1.5845e-238	0.605	0
Hcst	1.17719	9.28413e-243	1.78348e-238	0.737	0.179
Nt5c3	1.13456	9.50635e-243	1.82617e-238	0.691	0.101
Plpp5	1.10483	1.46168e-242	2.80788e-238	0.606	0
Psmc5	1.1932	1.63311e-242	3.1372e-238	0.91	0.55
Smc2	1.67519	2.70952e-242	5.20499e-238	0.759	0.229
Scd2	1.43204	2.82094e-242	5.41903e-238	0.778	0.265
Etf1	1.13311	6.23595e-242	1.19793e-237	0.912	0.549
Insig1	1.16065	6.4409e-242	1.2373e-237	0.621	0.016
Tex2	1.48439	6.63311e-242	1.27422e-237	0.723	0.156
Gm8186	1.01504	7.29559e-242	1.40148e-237	0.603	0
Ankrd49	1.07208	8.79325e-242	1.68918e-237	0.627	0.025
Pfkp	1.10106	1.27938e-241	2.45768e-237	0.681	0.09
Cdc42ep3	1.13468	1.29551e-241	2.48868e-237	0.816	0.318
Csf2ra	1.30581	1.39795e-241	2.68546e-237	0.842	0.39
Ssbp4	1.15911	2.04574e-241	3.92987e-237	0.792	0.279
Ufd1	1.00889	2.19816e-241	4.22267e-237	0.602	0
Arid4a	1.16845	2.45734e-241	4.72054e-237	0.798	0.27
Asap1	1.16099	3.44219e-241	6.61245e-237	0.863	0.401
Lsm4	1.13146	3.99092e-241	7.66656e-237	0.954	0.748
Ss18l2	1.01265	4.68128e-241	8.99274e-237	0.601	0
Nfkbil1	1.07719	5.75371e-241	1.10529e-236	0.614	0.012
Riok1	1.0606	6.358e-241	1.22137e-236	0.681	0.087
Zdhhc16	1.01391	7.16557e-241	1.37651e-236	0.636	0.038
Plec	1.2487	7.38093e-241	1.41788e-236	0.806	0.293
Clint1	1.09157	8.33105e-241	1.60039e-236	0.906	0.516
Abcd2	1.10373	8.47712e-241	1.62845e-236	0.664	0.07
Ccnh	1.1355	8.55757e-241	1.64391e-236	0.773	0.246
Maip1	1.01953	9.66349e-241	1.85636e-236	0.601	0
Ranbp9	1.01835	1.09928e-240	2.11172e-236	0.626	0.027
Pdcl3	1.064	1.64695e-240	3.16379e-236	0.825	0.344
Zbtb7a	1.09775	2.41675e-240	4.64258e-236	0.852	0.386
Mrps11	1.00739	2.42468e-240	4.65782e-236	0.6	0
CAAA01118383.1	1.041	2.64299e-240	5.07719e-236	0.601	0
Pnrc1	1.25259	3.94648e-240	7.58119e-236	0.777	0.237
Tmem55b	1.13801	4.55556e-240	8.75123e-236	0.61	0.008
Traf3ip3	1.06162	7.94218e-240	1.52569e-235	0.707	0.129
Tpgs1	1.04482	8.36552e-240	1.60702e-235	0.6	0
Psmd7	1.19097	9.39647e-240	1.80506e-235	0.945	0.69
Mir142hg	1.01205	1.0501e-239	2.01724e-235	0.599	0
Chpt1	1.06802	1.24435e-239	2.39039e-235	0.647	0.053
Adgre5	1.15091	1.4112e-239	2.71091e-235	0.603	0
Psmd12	1.21038	1.42146e-239	2.73062e-235	0.85	0.416
Scfd1	1.02305	1.58272e-239	3.0404e-235	0.652	0.057
Hdgfl2	1.0125	2.87478e-239	5.52246e-235	0.599	0
Znhit3	1.05542	3.24245e-239	6.22874e-235	0.605	0.005
Aim2	1.04624	4.23521e-239	8.13584e-235	0.65	0.054
Cd24a	1.43504	4.23752e-239	8.14027e-235	0.788	0.298
Vps28	1.09539	8.89615e-239	1.70895e-234	0.892	0.505
Cd81	1.27656	1.38305e-238	2.65683e-234	0.86	0.446
Map2k2	1.11089	2.08081e-238	3.99724e-234	0.931	0.661
Srpr	1.15174	2.43998e-238	4.68721e-234	0.757	0.213
Mgea5	1.06259	2.61005e-238	5.0139e-234	0.663	0.072
Max	1.05014	4.28732e-238	8.23594e-234	0.735	0.169
Rest	1.11304	4.46291e-238	8.57326e-234	0.775	0.23
Ap2s1	1.01808	5.56116e-238	1.0683e-233	0.94	0.724
Ccnt1	1.01404	6.04647e-238	1.16153e-233	0.683	0.094
Tsfm	1.12641	7.02119e-238	1.34877e-233	0.782	0.252
Mmadhc	1.04749	9.64891e-238	1.85356e-233	0.722	0.155
Gtf2b	1.08211	1.7843e-237	3.42764e-233	0.789	0.27
Eif1a	1.30543	2.07282e-237	3.98188e-233	0.791	0.288
Ppp1r11	1.16999	2.60733e-237	5.00868e-233	0.832	0.37
Tug1	1.01476	3.29309e-237	6.32602e-233	0.604	0.009
Zfp131	1.01759	4.77967e-237	9.18174e-233	0.595	0
Ufl1	1.0354	4.98875e-237	9.58339e-233	0.596	0
Tbc1d31	1.04613	5.75328e-237	1.10521e-232	0.596	0
Tpd52	1.18111	6.11478e-237	1.17465e-232	0.667	0.083
Psme4	1.01202	6.32975e-237	1.21595e-232	0.657	0.067
Snx20	1.15883	7.62529e-237	1.46482e-232	0.71	0.143
Brd1	1.11237	8.30634e-237	1.59565e-232	0.841	0.375
Zfp148	1.02369	1.07732e-236	2.06952e-232	0.691	0.11
Ltb4r1	1.5868	1.09155e-236	2.09686e-232	0.731	0.191
Rapgef6	1.08149	2.10158e-236	4.03714e-232	0.757	0.208
Sap30l	1.06315	3.48078e-236	6.68658e-232	0.739	0.183
Polr2b	1.01642	4.1777e-236	8.02536e-232	0.671	0.088
Gusb	1.11036	4.33568e-236	8.32884e-232	0.887	0.489
Anp32e	1.29443	4.70576e-236	9.03976e-232	0.916	0.634
Sirpa	1.15715	6.21412e-236	1.19373e-231	0.79	0.282
Hnrnph3	1.01441	7.37769e-236	1.41725e-231	0.623	0.032
Adrm1	1.08617	7.46887e-236	1.43477e-231	0.764	0.216
Lars2	1.22213	8.20789e-236	1.57674e-231	0.596	0
Trnt1	1.04304	8.28341e-236	1.59124e-231	0.619	0.027
Higd2a	1.10623	9.5914e-236	1.84251e-231	0.89	0.576
Hmgb3	1.18547	1.21686e-235	2.3376e-231	0.721	0.157
Mea1	1.02356	1.36593e-235	2.62396e-231	0.651	0.063
Agpat5	1.21017	1.64637e-235	3.16269e-231	0.895	0.511
Tor2a	1.05593	2.27425e-235	4.36883e-231	0.622	0.032
Arl6ip4	1.10763	3.56177e-235	6.84216e-231	0.901	0.547
Pole4	1.12296	4.56396e-235	8.76736e-231	0.828	0.366
Grina	1.11316	6.4785e-235	1.24452e-230	0.751	0.21
Rab18	1.0506	6.62141e-235	1.27197e-230	0.712	0.141
Itfg1	1.00981	7.65842e-235	1.47118e-230	0.654	0.069
Tmx3	1.00276	9.22191e-235	1.77153e-230	0.66	0.076
Itgal	1.06373	9.63829e-235	1.85152e-230	0.646	0.056
Phf10	1.1087	1.22613e-234	2.35539e-230	0.782	0.264
Mrps15	1.11676	1.23789e-234	2.37798e-230	0.898	0.536
Hnrnpul1	1.07417	1.37443e-234	2.64028e-230	0.807	0.282
Sf3b4	1.05964	1.82129e-234	3.4987e-230	0.704	0.139
Taf15	1.12074	2.39123e-234	4.59355e-230	0.712	0.142
Klf13	1.10636	2.5594e-234	4.91661e-230	0.879	0.453
Mrps17	1.15379	4.45762e-234	8.56309e-230	0.855	0.436
Efr3a	1.02245	4.80486e-234	9.23013e-230	0.67	0.09
Git2	1.06992	5.14668e-234	9.88678e-230	0.876	0.453
Commd6	1.05084	7.84277e-234	1.5066e-229	0.723	0.155
Mib1	1.01753	1.36747e-233	2.62691e-229	0.64	0.054
Anxa2	1.47527	1.42869e-233	2.74451e-229	0.854	0.437
Twf2	1.07843	1.88001e-233	3.61151e-229	0.884	0.501
Tmem33	1.06329	2.33151e-233	4.47883e-229	0.804	0.296
Pdcd6ip	1.01432	2.63682e-233	5.06534e-229	0.916	0.524
Csf2rb	1.24723	7.28587e-233	1.39962e-228	0.821	0.331
Hmgn1	1.70018	7.75227e-233	1.48921e-228	0.805	0.376
Idh3b	1.0553	1.50624e-232	2.89348e-228	0.747	0.204
Pla2g4a	1.08888	1.73273e-232	3.32857e-228	0.619	0.032
Mdm4	1.00106	1.75011e-232	3.36195e-228	0.628	0.042
Mkln1	1.02134	1.95124e-232	3.74833e-228	0.691	0.121
Gm1604a	1.05533	2.25487e-232	4.3316e-228	0.59	0
Tnfrsf13b	1.06117	2.29668e-232	4.41192e-228	0.655	0.075
Cerk	1.0581	3.05323e-232	5.86525e-228	0.676	0.099
Hsd17b10	1.1007	3.88134e-232	7.45606e-228	0.859	0.434
Dnajb11	1.11828	4.21754e-232	8.1019e-228	0.889	0.511
Atad2	1.26296	5.2262e-232	1.00395e-227	0.841	0.373
Chd9	1.0351	5.62733e-232	1.08101e-227	0.677	0.095
Dnajc5	1.0236	7.70321e-232	1.47979e-227	0.815	0.296
Dnmt3l	1.08335	7.7379e-232	1.48645e-227	0.595	0.007
Actl6a	1.09724	9.9065e-232	1.90304e-227	0.8	0.285
Acsl5	1.09445	1.16746e-231	2.24269e-227	0.786	0.256
Mis18a	1.12355	1.24492e-231	2.3915e-227	0.59	0
Prorsd1	1.01868	1.2982e-231	2.49384e-227	0.721	0.163
Foxn3	1.03429	1.33141e-231	2.55763e-227	0.652	0.07
Fam241a	1.02117	2.61843e-231	5.03001e-227	0.587	0
Zc3h13	1.11752	3.35944e-231	6.45349e-227	0.762	0.209
2023-03-05	1.09258	3.96751e-231	7.62158e-227	0.768	0.238
4932438A13Rik	1.02445	6.222e-231	1.19525e-226	0.666	0.091
Galnt1	1.06739	7.00167e-231	1.34502e-226	0.782	0.262
BC005624	1.05836	7.06466e-231	1.35712e-226	0.757	0.218
Rad23a	1.04408	1.30918e-230	2.51493e-226	0.673	0.097
Eif4e2	1.09165	1.39851e-230	2.68653e-226	0.879	0.468
[truncated: 263 more rows]
