# Supplementary material for: Secretory MPP3 reinforce myeloid differentiation trajectory and amplify myeloid cell production
Source: J Exp Med. 2023 Apr 26;220(8):e20230088. doi: 10.1084/jem.20230088 (PMC10140385; doi:10.1084/jem.20230088)
Supplement: Table S5 — lists leukemic BAtTA MPP3 and BAtTA mice secretomes. [file JEM_20230088_TableS5.xlsx]

## Sheet: title
Table S5. Leukemic BAtTA MPP3 and BAtTA mice secretomes
List of cytokines showing significantly altered secretion in supernatants (Sup.) from control (Ctrl) or BAtTA MPP3 without (Unstimulated) or with (Stimulated) 24 hours LPS/Pam3CSK4 stimulation (first tab) and list of cytokines showing increased (left) or decreased (right) expression in the BM fluids from BAtTA mice compared to age-matched Ctrl mice (second tab). Asterisk (*) denotes cytokine cons…

## Sheet: Ctrl vs BAtTA MPP3 supernatants
	Un-stimulated		Stimulated
Sample	Number of Cytokines	Cytokine Name	Number of Cytokines	Cytokine Name
Ctrl Sup.	3	Tryptase E	7	VEGF R2
		VCAM1		MDC
		IL-2 Ra		VEGF
				OPG
				Cystatin C
				Kremen 1
				Galectin 3
BAtTA Sup.	6	IL-6	9	KC
		MIP1a		IL-1ra
		Galectin 1		Galectin 1
		Galectin 3		TNF RI
		Lipocalin 2		Gas 6
		Granzyme B		VACM1
				Fractalkine
				G-CSF
				Nope
Overlap	None		11	MIP1b
				RANTES
				MIP2
				MIP1g
				Lipocalin 2
				MIP1a
				TIM-1
				GM-CSF
				TNF RII
				IL-6
				OPN

## Sheet: Ctrl vs BAtTA BM fluids
Ctrl vs. BAtTA BM fluids
Increased	Decreased
ACE	Axl
Activin A	BAFF R
bFGF	CCL6
BLC	Dkk-1
CD27L	Fetuin A
CD6	IGF1
CT-1	IGFBP5
CXCL16	IGFBP6
Dtk	MIG
E-selectin	NOV
Endoglin	OPG
Eotaxin	PDGF-AA
Eotaxin-2	Periostin
Epigen	PF4
Fas L	TRAIL
Fcg RIIB	TROY
G-CSF	VEGF
Galectin 1*
Galectin 3*
GITR L
Granzyme B*
HGF
ICAM1
IL-1 R4
IL-13
IL-17
IL-1a
IL-1b
IL-1ra
IL-3
IL-5
IL-6*
IL-9
JAM-A
KC
LOX-1
Lungkine
MadCAM-1
MCP5
M-CSF
MIP1a*
MIP1b
MIP3b
MMP10
Osteoactivin
P-Cadherin
Pentraxin 3
PIGF-2
Progranulin
TARC
TIM-1
TWEAK R
VEGF R1
VEGF R3
